# Supplementary material for: Penta­aqua­bis[4-(2-hydroxy­benzyl­idene­amino)benzene­sulfonato]lead(II)
Source: Acta Crystallogr Sect E Struct Rep Online. 2009 Feb 13;65(Pt 3):m275–6. doi: 10.1107/S1600536809004541 (PMC2968621; doi:10.1107/S1600536809004541)
Supplement: Supplementary file 1 [file e-65-0m275-sup1.cif]

##############################################################################
###                                                                        ###
###        Electronic paper (Acta Crystallographica Section E)             ###
###                                                                        ###
##############################################################################
#                                                                            #
# This CIF contains the data in a paper accepted for publication in Acta     #
# Crystallographica Section E. It conforms to the requirements of Notes      #
# for Authors for Section E, and has been peer reviewed under the auspices   #
# of the IUCr Commission on Journals.                                        #
#                                                                            #
# Full details of the Crystallographic Information File format               #
# are given in the paper "The Crystallographic Information File (CIF):       #
# a New Standard Archive File for Crystallography" by S. R. Hall, F. H.      #
# Allen and I. D. Brown [Acta Cryst. (1991), A47, 655-685].                  #
#                                                                            #
# The current version of the core CIF dictionary is obtainable from          #
# ftp://ftp.iucr.org/pub/cif_core.dic. The current version number is 2.4.    #
#                                                                            #
# Software is freely available for graphical display of the structure(s) in  #
# this CIF.  For information consult the CIF home page http://www.iucr.org/  #
# cif/home.html                                                              #
#                                                                            #
# This file may be used for bona fide research purposes within the           #
# scientific community so long as proper attribution is given to the journal # 
# article from which it was obtained.                                        #
#                                                                            #
##############################################################################
                                             
data_global
_audit_creation_method     'form.cif (version 2.0)'
_journal_data_validation_number     ?
_journal_date_recd_electronic     2009-02-04
_journal_date_accepted     2009-02-08
_journal_name_full     'Acta Crystallographica, Section E'
_journal_year     2009
_journal_volume     65
_journal_issue      3
_journal_page_first     m275
_journal_page_last     m276
_journal_paper_category     QM
_journal_coeditor_code     AT2722
_publ_contact_author_name     'Professor Tai, Xi-Shi'
_publ_contact_author_address
;
Department of Chemistry and Chemical Engineering
Weifang University
Weifang 261061
People's Republic of China
;
_publ_contact_author_email     taixishi@lzu.edu.cn
_publ_contact_author_fax     '(+86)536 8785157'
_publ_contact_author_phone     '(+86)536 8785283'
_publ_section_title
;
Pentaaquabis[4-(2-hydroxybenzylideneamino)benzenesulfonato]lead(II)
;
loop_
    _publ_author_name
    _publ_author_address
    'Tai, Xi-Shi'
;
Department of Chemistry and Chemical Engineering
Weifang University
Weifang 261061
People's Republic of China
;
    'Feng, Yi-Min'
;
Department of Chemistry and Chemical Engineering
Weifang University
Weifang 261061
People's Republic of China
;
    'Liang, Zu-Pei'
;
Department of Chemistry and Chemical Engineering
Weifang University
Weifang 261061
People's Republic of China
;
data_I
_audit_creation_method     SHELXL97
_chemical_name_systematic
;
Pentaaquabis[4-(2-hydroxybenzylideneamino)benzenesulfonato]lead(II)
;
_chemical_name_common     ?
_chemical_formula_moiety     ?
_chemical_formula_sum     'C26 H30 N2 O13 Pb S2'
_chemical_formula_iupac     '[Pb (C13 H10 N O4 S)2 (H2 O)5]'
_chemical_formula_weight     849.83
_chemical_melting_point     ?
_symmetry_cell_setting     monoclinic
_symmetry_space_group_name_H-M     'P 21/c'
_symmetry_space_group_name_Hall     '-P 2ybc'
loop_
    _symmetry_equiv_pos_as_xyz
    'x, y, z'
    '-x, y+1/2, -z+1/2'
    '-x, -y, -z'
    'x, -y-1/2, z-1/2'
_cell_length_a     35.618(4)
_cell_length_b     7.3407(10)
_cell_length_c     11.6218(18)
_cell_angle_alpha     90.00
_cell_angle_beta     99.146(2)
_cell_angle_gamma     90.00
_cell_volume     3000.0(7)
_cell_formula_units_Z     4
_cell_measurement_reflns_used     7854
_cell_measurement_theta_min     2.319
_cell_measurement_theta_max     28.15
_cell_measurement_temperature     298(2)
_exptl_crystal_description     block
_exptl_crystal_colour     colourless
_exptl_crystal_size_max     0.50
_exptl_crystal_size_mid     0.40
_exptl_crystal_size_min     0.38
_exptl_crystal_density_diffrn     1.882
_exptl_crystal_density_meas     ?
_exptl_crystal_density_method     'not measured'
_exptl_crystal_F_000     1672
_exptl_absorpt_coefficient_mu     5.832
_exptl_absorpt_correction_type     multi-scan
_exptl_absorpt_process_details     '(SADABS; Bruker, 2000)'
_exptl_absorpt_correction_T_min     0.1585
_exptl_absorpt_correction_T_max     0.2153
_exptl_special_details
;
;
_diffrn_ambient_temperature     298(2)
_diffrn_radiation_type     MoK\a
_diffrn_radiation_wavelength     0.71073
_diffrn_radiation_source     'fine-focus sealed tube'
_diffrn_radiation_monochromator     graphite
_diffrn_measurement_device_type     'Bruker SMART CCD area-detector'
_diffrn_measurement_method     '\f and \w'
_diffrn_detector_area_resol_mean     ?
_diffrn_reflns_number     14411
_diffrn_reflns_av_R_equivalents     0.0453
_diffrn_reflns_av_sigmaI/netI     0.0483
_diffrn_reflns_theta_min     2.83
_diffrn_reflns_theta_max     25.01
_diffrn_reflns_theta_full     25.01
_diffrn_measured_fraction_theta_max     0.995
_diffrn_measured_fraction_theta_full     0.995
_diffrn_reflns_limit_h_min     -38
_diffrn_reflns_limit_h_max     42
_diffrn_reflns_limit_k_min     -8
_diffrn_reflns_limit_k_max     8
_diffrn_reflns_limit_l_min     -12
_diffrn_reflns_limit_l_max     13
_diffrn_standards_number     ?
_diffrn_standards_interval_count     ?
_diffrn_standards_interval_time     ?
_diffrn_standards_decay_%     ?
_refine_special_details
;
Refinement of <i>F</i>^2^ against ALL reflections. The weighted <i>R</i>-factor
<i>wR</i> and goodness of fit <i>S</i> are based on <i>F</i>^2^, conventional
<i>R</i>-factors <i>R</i> are based on <i>F</i>, with <i>F</i> set to zero for
negative <i>F</i>^2^. The threshold expression of <i>F</i>^2^ >
\s(<i>F</i>^2^) is used only for calculating <i>R</i>-factors(gt) <i>etc</i>.
and is not relevant to the choice of reflections for refinement.
<i>R</i>-factors based on <i>F</i>^2^ are statistically about twice as large
as those based on <i>F</i>, and <i>R</i>- factors based on ALL data will be
even larger.
;
_reflns_number_total     5264
_reflns_number_gt     4635
_reflns_threshold_expression     I>2\s(I)
_refine_ls_structure_factor_coef     Fsqd
_refine_ls_matrix_type     full
_refine_ls_R_factor_all     0.0585
_refine_ls_R_factor_gt     0.0509
_refine_ls_wR_factor_gt     0.1260
_refine_ls_wR_factor_ref     0.1293
_refine_ls_goodness_of_fit_ref     1.088
_refine_ls_restrained_S_all     1.088
_refine_ls_number_reflns     5264
_refine_ls_number_parameters     397
_refine_ls_number_restraints     0
_refine_ls_hydrogen_treatment     constr
_refine_ls_weighting_scheme     calc
_refine_ls_weighting_details
      'calc w = 1/[\s^2^(Fo^2^)+(0.0518P)^2^+32.8197P] where P=(Fo^2^+2Fc^2^)/3'
_atom_sites_solution_hydrogens     geom
_atom_sites_solution_primary     direct
_atom_sites_solution_secondary     difmap
_refine_ls_shift/su_max     0.001
_refine_ls_shift/su_mean     0.000
_refine_diff_density_max     1.947
_refine_diff_density_min     -4.099
_refine_ls_extinction_method     none
_refine_ls_extinction_coef     ?
loop_
    _atom_type_symbol
    _atom_type_description
    _atom_type_scat_dispersion_real
    _atom_type_scat_dispersion_imag
    _atom_type_scat_source
    'C' 'C' 0.0033 0.0016
                         'International Tables Vol C Tables 4.2.6.8 and 6.1.1.4'
    'H' 'H' 0.0000 0.0000
                         'International Tables Vol C Tables 4.2.6.8 and 6.1.1.4'
    'N' 'N' 0.0061 0.0033
                         'International Tables Vol C Tables 4.2.6.8 and 6.1.1.4'
    'O' 'O' 0.0106 0.0060
                         'International Tables Vol C Tables 4.2.6.8 and 6.1.1.4'
    'Pb' 'Pb' -3.3944 10.1111
                         'International Tables Vol C Tables 4.2.6.8 and 6.1.1.4'
    'S' 'S' 0.1246 0.1234
                         'International Tables Vol C Tables 4.2.6.8 and 6.1.1.4'
_computing_data_collection     'SMART (Bruker, 2000)'
_computing_cell_refinement     'SAINT (Bruker, 2000)'
_computing_data_reduction     'SAINT (Bruker, 2000)'
_computing_structure_solution     'SHELXS97 (Sheldrick, 2008)'
_computing_structure_refinement     'SHELXL97 (Sheldrick, 2008)'
_computing_molecular_graphics     'SHELXTL (Sheldrick, 2008)'
_computing_publication_material     'SHELXTL (Sheldrick, 2008)'
loop_
    _atom_site_type_symbol
    _atom_site_label
    _atom_site_fract_x
    _atom_site_fract_y
    _atom_site_fract_z
    _atom_site_U_iso_or_equiv
    _atom_site_adp_type
    _atom_site_calc_flag
    _atom_site_refinement_flags
    _atom_site_occupancy
    _atom_site_disorder_assembly
    _atom_site_disorder_group
    Pb Pb1 0.254090(10) 0.60871(5) 0.70033(3) 0.02876(13) Uani d . 1 . .
    N N1 0.4786(2) 0.3808(10) 0.7656(6) 0.0272(17) Uani d . 1 . .
    N N2 0.0183(2) 0.8703(10) 0.7901(6) 0.0300(18) Uani d . 1 . .
    O O1 0.29367(18) 0.3019(11) 0.6522(7) 0.0485(19) Uani d . 1 . .
    O O2 0.3039(2) 0.5492(12) 0.5314(8) 0.059(2) Uani d . 1 . .
    O O3 0.3111(2) 0.2452(14) 0.4657(8) 0.071(3) Uani d . 1 . .
    O O4 0.53202(17) 0.4584(10) 0.9417(5) 0.0378(16) Uani d . 1 . .
    H H4 0.5103 0.4481 0.9062 0.057 Uiso calc R 1 . .
    O O5 0.20067(17) 0.7699(8) 0.7789(5) 0.0307(14) Uani d . 1 . .
    O O6 0.18530(18) 1.0295(9) 0.6507(5) 0.0316(14) Uani d . 1 . .
    O O7 0.19465(18) 1.0692(9) 0.8588(6) 0.0359(15) Uani d . 1 . .
    O O8 -0.03384(18) 0.9558(10) 0.9153(5) 0.0377(16) Uani d . 1 . .
    H H8 -0.0123 0.9362 0.9013 0.057 Uiso calc R 1 . .
    O O9 0.2255(3) 0.7960(11) 0.5263(6) 0.063(2) Uani d . 1 . .
    H H9A 0.2062 0.8562 0.5397 0.076 Uiso d R 1 . .
    H H9B 0.2194 0.7307 0.4658 0.076 Uiso d R 1 . .
    O O10 0.2010(2) 0.4078(9) 0.5991(5) 0.0408(17) Uani d . 1 . .
    H H10A 0.2025 0.3012 0.6280 0.049 Uiso d R 1 . .
    H H10B 0.2016 0.4010 0.5264 0.049 Uiso d R 1 . .
    O O11 0.2377(2) 0.3831(9) 0.8548(6) 0.0445(18) Uani d . 1 . .
    H H11A 0.2571 0.3215 0.8837 0.053 Uiso d R 1 . .
    H H11B 0.2202 0.3106 0.8253 0.053 Uiso d R 1 . .
    O O12 0.3084(2) 0.6237(10) 0.8910(6) 0.052(2) Uani d . 1 . .
    H H12A 0.3089 0.5257 0.9302 0.062 Uiso d R 1 . .
    H H12B 0.3046 0.7129 0.9344 0.062 Uiso d R 1 . .
    O O13 0.2833(2) 0.9472(11) 0.7455(8) 0.058(2) Uani d . 1 . .
    H H13A 0.2818 0.9843 0.8139 0.069 Uiso d R 1 . .
    H H13B 0.2740 1.0255 0.6951 0.069 Uiso d R 1 . .
    S S1 0.31440(6) 0.3667(3) 0.56240(19) 0.0272(5) Uani d . 1 . .
    S S2 0.18201(6) 0.9476(3) 0.76156(17) 0.0231(4) Uani d . 1 . .
    C C1 0.3629(2) 0.3685(11) 0.6230(7) 0.0237(18) Uani d . 1 . .
    C C2 0.3894(3) 0.4201(13) 0.5545(7) 0.028(2) Uani d . 1 . .
    H H2 0.3812 0.4521 0.4771 0.034 Uiso calc R 1 . .
    C C3 0.4275(2) 0.4250(13) 0.5985(7) 0.030(2) Uani d . 1 . .
    H H3 0.4451 0.4616 0.5518 0.036 Uiso calc R 1 . .
    C C4 0.4396(2) 0.3745(12) 0.7138(8) 0.0269(19) Uani d . 1 . .
    C C5 0.4133(2) 0.3274(13) 0.7839(7) 0.0269(19) Uani d . 1 . .
    H H5 0.4215 0.2999 0.8620 0.032 Uiso calc R 1 . .
    C C6 0.3745(2) 0.3204(13) 0.7387(7) 0.030(2) Uani d . 1 . .
    H H6 0.3569 0.2843 0.7852 0.036 Uiso calc R 1 . .
    C C7 0.5050(3) 0.3422(13) 0.7080(8) 0.029(2) Uani d . 1 . .
    H H7 0.4983 0.3024 0.6315 0.035 Uiso calc R 1 . .
    C C8 0.5449(2) 0.3570(12) 0.7553(7) 0.0233(18) Uani d . 1 . .
    C C9 0.5573(2) 0.4157(12) 0.8698(7) 0.0258(19) Uani d . 1 . .
    C C10 0.5957(2) 0.4223(13) 0.9124(7) 0.029(2) Uani d . 1 . .
    H H10 0.6039 0.4594 0.9888 0.035 Uiso calc R 1 . .
    C C11 0.6218(3) 0.3746(13) 0.8431(9) 0.035(2) Uani d . 1 . .
    H H11 0.6476 0.3820 0.8725 0.042 Uiso calc R 1 . .
    C C12 0.6104(3) 0.3158(14) 0.7307(8) 0.034(2) Uani d . 1 . .
    H H12 0.6284 0.2837 0.6845 0.041 Uiso calc R 1 . .
    C C13 0.5724(3) 0.3050(12) 0.6873(8) 0.029(2) Uani d . 1 . .
    H H13 0.5647 0.2626 0.6118 0.035 Uiso calc R 1 . .
    C C14 0.1336(2) 0.9073(11) 0.7639(7) 0.0232(18) Uani d . 1 . .
    C C15 0.1065(2) 0.9479(12) 0.6678(7) 0.0259(19) Uani d . 1 . .
    H H15 0.1143 0.9861 0.5989 0.031 Uiso calc R 1 . .
    C C16 0.0686(3) 0.9325(13) 0.6734(8) 0.029(2) Uani d . 1 . .
    H H16 0.0507 0.9622 0.6088 0.035 Uiso calc R 1 . .
    C C17 0.0565(2) 0.8722(11) 0.7757(7) 0.0233(18) Uani d . 1 . .
    C C18 0.0838(2) 0.8274(13) 0.8711(7) 0.0268(19) Uani d . 1 . .
    H H18 0.0761 0.7855 0.9392 0.032 Uiso calc R 1 . .
    C C19 0.1220(2) 0.8443(13) 0.8661(7) 0.0263(19) Uani d . 1 . .
    H H19 0.1400 0.8139 0.9303 0.032 Uiso calc R 1 . .
    C C20 -0.0091(3) 0.8373(12) 0.7066(8) 0.0279(19) Uani d . 1 . .
    H H20 -0.0029 0.7985 0.6358 0.034 Uiso calc R 1 . .
    C C21 -0.0482(2) 0.8562(12) 0.7154(7) 0.0249(19) Uani d . 1 . .
    C C22 -0.0593(3) 0.9194(12) 0.8203(7) 0.0264(19) Uani d . 1 . .
    C C23 -0.0983(3) 0.9433(13) 0.8238(8) 0.031(2) Uani d . 1 . .
    H H23 -0.1062 0.9860 0.8915 0.037 Uiso calc R 1 . .
    C C24 -0.1247(3) 0.9040(13) 0.7285(9) 0.035(2) Uani d . 1 . .
    H H24 -0.1503 0.9207 0.7327 0.042 Uiso calc R 1 . .
    C C25 -0.1145(3) 0.8408(14) 0.6267(9) 0.037(2) Uani d . 1 . .
    H H25 -0.1330 0.8145 0.5628 0.045 Uiso calc R 1 . .
    C C26 -0.0766(3) 0.8169(13) 0.6208(8) 0.032(2) Uani d . 1 . .
    H H26 -0.0695 0.7736 0.5521 0.039 Uiso calc R 1 . .
loop_
    _atom_site_aniso_label
    _atom_site_aniso_U_11
    _atom_site_aniso_U_22
    _atom_site_aniso_U_33
    _atom_site_aniso_U_12
    _atom_site_aniso_U_13
    _atom_site_aniso_U_23
    Pb1 0.0247(2) 0.0297(2) 0.03319(19) 0.00055(15) 0.00855(13) -0.00043(15)
    N1 0.024(4) 0.032(5) 0.024(3) 0.000(3) 0.000(3) 0.001(3)
    N2 0.020(4) 0.033(5) 0.038(4) 0.001(3) 0.008(3) 0.002(3)
    O1 0.020(3) 0.059(5) 0.068(5) 0.004(3) 0.010(3) 0.007(4)
    O2 0.023(4) 0.064(6) 0.087(6) 0.011(4) 0.003(4) 0.022(5)
    O3 0.022(4) 0.099(7) 0.086(6) 0.004(4) -0.006(4) -0.060(6)
    O4 0.018(3) 0.064(5) 0.031(3) 0.004(3) 0.003(3) -0.007(3)
    O5 0.027(3) 0.026(3) 0.042(3) 0.006(3) 0.014(3) 0.008(3)
    O6 0.033(4) 0.029(4) 0.035(3) 0.000(3) 0.014(3) 0.010(3)
    O7 0.030(4) 0.036(4) 0.043(4) -0.004(3) 0.010(3) -0.004(3)
    O8 0.024(3) 0.060(5) 0.030(3) -0.005(3) 0.008(3) -0.008(3)
    O9 0.106(7) 0.050(5) 0.033(4) 0.023(5) 0.010(4) 0.002(4)
    O10 0.053(5) 0.037(4) 0.029(3) -0.008(3) -0.004(3) 0.005(3)
    O11 0.043(4) 0.038(4) 0.049(4) -0.008(3) -0.002(3) 0.012(3)
    O12 0.061(5) 0.046(5) 0.044(4) -0.009(4) -0.005(4) -0.003(3)
    O13 0.054(5) 0.040(5) 0.076(5) -0.012(4) -0.001(4) -0.003(4)
    S1 0.0165(10) 0.0292(13) 0.0351(11) 0.0024(9) 0.0015(9) -0.0059(9)
    S2 0.0201(10) 0.0231(11) 0.0276(10) 0.0001(9) 0.0078(8) 0.0026(9)
    C1 0.021(4) 0.020(5) 0.030(4) 0.001(4) 0.005(3) -0.007(4)
    C2 0.028(5) 0.034(5) 0.021(4) 0.003(4) 0.000(4) 0.003(4)
    C3 0.019(4) 0.040(6) 0.031(5) -0.002(4) 0.005(4) 0.006(4)
    C4 0.021(4) 0.024(5) 0.034(5) -0.004(4) 0.001(4) -0.003(4)
    C5 0.020(4) 0.037(5) 0.024(4) 0.006(4) 0.002(3) -0.001(4)
    C6 0.022(5) 0.036(5) 0.032(5) 0.002(4) 0.008(4) 0.009(4)
    C7 0.029(5) 0.028(5) 0.029(4) -0.001(4) 0.002(4) 0.001(4)
    C8 0.019(4) 0.021(5) 0.029(4) 0.003(4) -0.001(3) 0.002(3)
    C9 0.021(4) 0.029(5) 0.028(4) 0.000(4) 0.008(4) 0.004(4)
    C10 0.024(5) 0.038(6) 0.026(4) -0.004(4) 0.003(4) 0.000(4)
    C11 0.022(5) 0.032(6) 0.051(6) 0.000(4) 0.002(4) 0.009(4)
    C12 0.022(5) 0.040(6) 0.044(5) 0.006(4) 0.013(4) 0.001(5)
    C13 0.033(5) 0.024(5) 0.032(5) 0.006(4) 0.008(4) -0.002(4)
    C14 0.023(4) 0.019(4) 0.030(4) 0.003(4) 0.011(3) -0.002(3)
    C15 0.026(5) 0.029(5) 0.024(4) 0.004(4) 0.007(3) 0.005(4)
    C16 0.025(5) 0.031(5) 0.030(4) -0.004(4) -0.005(4) 0.002(4)
    C17 0.017(4) 0.018(5) 0.037(5) 0.003(3) 0.011(4) -0.002(4)
    C18 0.025(5) 0.031(5) 0.026(4) -0.004(4) 0.008(4) 0.004(4)
    C19 0.025(5) 0.031(5) 0.022(4) 0.005(4) 0.003(3) 0.004(4)
    C20 0.031(5) 0.024(5) 0.030(4) 0.003(4) 0.010(4) 0.000(4)
    C21 0.022(4) 0.021(5) 0.032(4) -0.001(4) 0.007(4) 0.004(4)
    C22 0.030(5) 0.020(5) 0.029(4) -0.006(4) 0.006(4) 0.001(4)
    C23 0.025(5) 0.036(5) 0.035(5) 0.000(4) 0.013(4) 0.000(4)
    C24 0.027(5) 0.030(5) 0.050(6) -0.006(4) 0.012(4) 0.006(4)
    C25 0.036(6) 0.033(6) 0.042(5) -0.019(5) 0.005(4) -0.003(4)
    C26 0.040(6) 0.030(5) 0.028(4) -0.004(5) 0.008(4) -0.001(4)
_geom_special_details
;
All e.s.d.'s (except the e.s.d. in the dihedral angle between two l.s. planes)
are estimated using the full covariance matrix. The cell e.s.d.'s are taken
into account individually in the estimation of e.s.d.'s in distances, angles
and torsion angles; correlations between e.s.d.'s in cell parameters are only
used when they are defined by crystal symmetry. An approximate (isotropic)
treatment of cell e.s.d.'s is used for estimating e.s.d.'s involving l.s.
planes.
;
loop_
    _geom_bond_atom_site_label_1
    _geom_bond_atom_site_label_2
    _geom_bond_site_symmetry_2
    _geom_bond_distance
    _geom_bond_publ_flag
    Pb1 O9 . 2.523(7) y
    Pb1 O5 . 2.531(6) y
    Pb1 O10 . 2.534(7) y
    Pb1 O11 . 2.576(7) y
    Pb1 O12 . 2.702(7) y
    Pb1 O13 . 2.713(8) y
    Pb1 O1 . 2.761(8) y
    Pb1 O2 . 2.882(8) y
    N1 C7 . 1.268(11) ?
    N1 C4 . 1.426(11) ?
    N2 C20 . 1.284(12) ?
    N2 C17 . 1.398(11) ?
    O1 S1 . 1.452(7) ?
    O2 S1 . 1.421(9) ?
    O3 S1 . 1.425(8) ?
    O4 C9 . 1.358(10) ?
    O4 H4 . 0.8200 ?
    O5 S2 . 1.463(6) ?
    O6 S2 . 1.443(6) ?
    O7 S2 . 1.454(7) ?
    O8 C22 . 1.340(10) ?
    O8 H8 . 0.8200 ?
    O9 H9A . 0.8501 ?
    O9 H9B . 0.8500 ?
    O10 H10A . 0.8500 ?
    O10 H10B . 0.8500 ?
    O11 H11A . 0.8500 ?
    O11 H11B . 0.8501 ?
    O12 H12A . 0.8500 ?
    O12 H12B . 0.8500 ?
    O13 H13A . 0.8500 ?
    O13 H13B . 0.8500 ?
    S1 C1 . 1.759(9) ?
    S2 C14 . 1.754(9) ?
    C1 C2 . 1.379(12) ?
    C1 C6 . 1.388(12) ?
    C2 C3 . 1.376(12) ?
    C2 H2 . 0.9300 ?
    C3 C4 . 1.391(12) ?
    C3 H3 . 0.9300 ?
    C4 C5 . 1.378(12) ?
    C5 C6 . 1.400(12) ?
    C5 H5 . 0.9300 ?
    C6 H6 . 0.9300 ?
    C7 C8 . 1.443(12) ?
    C7 H7 . 0.9300 ?
    C8 C9 . 1.402(12) ?
    C8 C13 . 1.407(12) ?
    C9 C10 . 1.380(12) ?
    C10 C11 . 1.369(13) ?
    C10 H10 . 0.9300 ?
    C11 C12 . 1.373(14) ?
    C11 H11 . 0.9300 ?
    C12 C13 . 1.370(13) ?
    C12 H12 . 0.9300 ?
    C13 H13 . 0.9300 ?
    C14 C15 . 1.386(12) ?
    C14 C19 . 1.397(12) ?
    C15 C16 . 1.369(12) ?
    C15 H15 . 0.9300 ?
    C16 C17 . 1.399(12) ?
    C16 H16 . 0.9300 ?
    C17 C18 . 1.392(12) ?
    C18 C19 . 1.377(12) ?
    C18 H18 . 0.9300 ?
    C19 H19 . 0.9300 ?
    C20 C21 . 1.422(12) ?
    C20 H20 . 0.9300 ?
    C21 C26 . 1.399(12) ?
    C21 C22 . 1.418(12) ?
    C22 C23 . 1.407(12) ?
    C23 C24 . 1.364(13) ?
    C23 H23 . 0.9300 ?
    C24 C25 . 1.372(14) ?
    C24 H24 . 0.9300 ?
    C25 C26 . 1.376(14) ?
    C25 H25 . 0.9300 ?
    C26 H26 . 0.9300 ?
loop_
    _geom_angle_atom_site_label_1
    _geom_angle_atom_site_label_2
    _geom_angle_atom_site_label_3
    _geom_angle_site_symmetry_1
    _geom_angle_site_symmetry_3
    _geom_angle
    _geom_angle_publ_flag
    O9 Pb1 O5 . . 78.7(2) n
    O9 Pb1 O10 . . 76.6(3) n
    O5 Pb1 O10 . . 83.8(2) n
    O9 Pb1 O11 . . 143.3(3) n
    O5 Pb1 O11 . . 77.4(2) n
    O10 Pb1 O11 . . 73.4(2) n
    O9 Pb1 O12 . . 141.3(3) n
    O5 Pb1 O12 . . 99.5(2) n
    O10 Pb1 O12 . . 142.0(2) n
    O11 Pb1 O12 . . 70.5(2) n
    O9 Pb1 O13 . . 75.5(3) n
    O5 Pb1 O13 . . 77.9(2) n
    O10 Pb1 O13 . . 149.1(2) n
    O11 Pb1 O13 . . 125.2(2) n
    O12 Pb1 O13 . . 66.5(2) n
    O9 Pb1 O1 . . 115.9(2) n
    O5 Pb1 O1 . . 153.1(2) n
    O10 Pb1 O1 . . 78.4(2) n
    O11 Pb1 O1 . . 78.2(2) n
    O12 Pb1 O1 . . 83.0(2) n
    O13 Pb1 O1 . . 126.4(2) n
    O9 Pb1 O2 . . 75.6(2) n
    O5 Pb1 O2 . . 153.7(2) n
    O10 Pb1 O2 . . 95.2(2) n
    O11 Pb1 O2 . . 127.6(2) n
    O12 Pb1 O2 . . 97.3(2) n
    O13 Pb1 O2 . . 90.7(3) n
    O1 Pb1 O2 . . 49.4(2) n
    C7 N1 C4 . . 121.6(7) ?
    C20 N2 C17 . . 123.3(8) ?
    S1 O1 Pb1 . . 102.3(4) y
    S1 O2 Pb1 . . 97.8(4) y
    C9 O4 H4 . . 109.5 ?
    S2 O5 Pb1 . . 135.9(3) ?
    C22 O8 H8 . . 109.5 ?
    Pb1 O9 H9A . . 111.8 ?
    Pb1 O9 H9B . . 111.9 ?
    H9A O9 H9B . . 109.8 ?
    Pb1 O10 H10A . . 111.0 ?
    Pb1 O10 H10B . . 111.2 ?
    H10A O10 H10B . . 109.2 ?
    Pb1 O11 H11A . . 110.9 ?
    Pb1 O11 H11B . . 110.8 ?
    H11A O11 H11B . . 109.0 ?
    Pb1 O12 H12A . . 110.9 ?
    Pb1 O12 H12B . . 110.9 ?
    H12A O12 H12B . . 109.0 ?
    Pb1 O13 H13A . . 113.2 ?
    Pb1 O13 H13B . . 113.0 ?
    H13A O13 H13B . . 110.6 ?
    O2 S1 O3 . . 113.8(6) ?
    O2 S1 O1 . . 110.4(5) ?
    O3 S1 O1 . . 112.0(5) ?
    O2 S1 C1 . . 107.2(4) ?
    O3 S1 C1 . . 105.9(4) ?
    O1 S1 C1 . . 107.1(4) ?
    O6 S2 O7 . . 112.3(4) ?
    O6 S2 O5 . . 113.3(4) ?
    O7 S2 O5 . . 111.2(4) ?
    O6 S2 C14 . . 107.7(4) ?
    O7 S2 C14 . . 106.0(4) ?
    O5 S2 C14 . . 105.9(4) ?
    C2 C1 C6 . . 120.2(8) ?
    C2 C1 S1 . . 119.2(7) ?
    C6 C1 S1 . . 120.5(7) ?
    C3 C2 C1 . . 121.2(8) ?
    C3 C2 H2 . . 119.4 ?
    C1 C2 H2 . . 119.4 ?
    C2 C3 C4 . . 119.1(8) ?
    C2 C3 H3 . . 120.5 ?
    C4 C3 H3 . . 120.5 ?
    C5 C4 C3 . . 120.2(8) ?
    C5 C4 N1 . . 117.8(8) ?
    C3 C4 N1 . . 121.9(8) ?
    C4 C5 C6 . . 120.6(8) ?
    C4 C5 H5 . . 119.7 ?
    C6 C5 H5 . . 119.7 ?
    C1 C6 C5 . . 118.6(8) ?
    C1 C6 H6 . . 120.7 ?
    C5 C6 H6 . . 120.7 ?
    N1 C7 C8 . . 123.3(8) ?
    N1 C7 H7 . . 118.4 ?
    C8 C7 H7 . . 118.4 ?
    C9 C8 C13 . . 118.2(8) ?
    C9 C8 C7 . . 121.8(8) ?
    C13 C8 C7 . . 119.9(8) ?
    O4 C9 C10 . . 119.1(8) ?
    O4 C9 C8 . . 121.0(8) ?
    C10 C9 C8 . . 119.8(8) ?
    C11 C10 C9 . . 120.4(8) ?
    C11 C10 H10 . . 119.8 ?
    C9 C10 H10 . . 119.8 ?
    C10 C11 C12 . . 121.0(9) ?
    C10 C11 H11 . . 119.5 ?
    C12 C11 H11 . . 119.5 ?
    C13 C12 C11 . . 119.5(9) ?
    C13 C12 H12 . . 120.2 ?
    C11 C12 H12 . . 120.2 ?
    C12 C13 C8 . . 121.0(8) ?
    C12 C13 H13 . . 119.5 ?
    C8 C13 H13 . . 119.5 ?
    C15 C14 C19 . . 119.6(8) ?
    C15 C14 S2 . . 120.7(6) ?
    C19 C14 S2 . . 119.5(7) ?
    C16 C15 C14 . . 120.7(8) ?
    C16 C15 H15 . . 119.7 ?
    C14 C15 H15 . . 119.7 ?
    C15 C16 C17 . . 120.3(8) ?
    C15 C16 H16 . . 119.8 ?
    C17 C16 H16 . . 119.8 ?
    C18 C17 N2 . . 118.2(7) ?
    C18 C17 C16 . . 118.8(8) ?
    N2 C17 C16 . . 122.7(8) ?
    C19 C18 C17 . . 121.0(8) ?
    C19 C18 H18 . . 119.5 ?
    C17 C18 H18 . . 119.5 ?
    C18 C19 C14 . . 119.5(8) ?
    C18 C19 H19 . . 120.2 ?
    C14 C19 H19 . . 120.2 ?
    N2 C20 C21 . . 124.2(8) ?
    N2 C20 H20 . . 117.9 ?
    C21 C20 H20 . . 117.9 ?
    C26 C21 C22 . . 118.6(8) ?
    C26 C21 C20 . . 121.1(8) ?
    C22 C21 C20 . . 120.3(8) ?
    O8 C22 C23 . . 119.6(8) ?
    O8 C22 C21 . . 121.9(8) ?
    C23 C22 C21 . . 118.5(8) ?
    C24 C23 C22 . . 120.4(8) ?
    C24 C23 H23 . . 119.8 ?
    C22 C23 H23 . . 119.8 ?
    C23 C24 C25 . . 122.0(9) ?
    C23 C24 H24 . . 119.0 ?
    C25 C24 H24 . . 119.0 ?
    C24 C25 C26 . . 118.8(9) ?
    C24 C25 H25 . . 120.6 ?
    C26 C25 H25 . . 120.6 ?
    C25 C26 C21 . . 121.7(9) ?
    C25 C26 H26 . . 119.1 ?
    C21 C26 H26 . . 119.1 ?
loop_
    _geom_torsion_atom_site_label_1
    _geom_torsion_atom_site_label_2
    _geom_torsion_atom_site_label_3
    _geom_torsion_atom_site_label_4
    _geom_torsion_site_symmetry_1
    _geom_torsion_site_symmetry_2
    _geom_torsion_site_symmetry_3
    _geom_torsion_site_symmetry_4
    _geom_torsion
    _geom_torsion_publ_flag
    O9 Pb1 O1 S1 . . . . 41.2(5) ?
    O5 Pb1 O1 S1 . . . . 159.5(3) ?
    O10 Pb1 O1 S1 . . . . 110.0(4) ?
    O11 Pb1 O1 S1 . . . . -174.8(4) ?
    O12 Pb1 O1 S1 . . . . -103.3(4) ?
    O13 Pb1 O1 S1 . . . . -49.5(5) ?
    O2 Pb1 O1 S1 . . . . 2.6(3) ?
    O9 Pb1 O2 S1 . . . . -147.3(5) ?
    O5 Pb1 O2 S1 . . . . -158.9(4) ?
    O10 Pb1 O2 S1 . . . . -72.5(4) ?
    O11 Pb1 O2 S1 . . . . 0.5(5) ?
    O12 Pb1 O2 S1 . . . . 71.5(4) ?
    O13 Pb1 O2 S1 . . . . 137.9(4) ?
    O1 Pb1 O2 S1 . . . . -2.7(3) ?
    O9 Pb1 O5 S2 . . . . -33.1(5) ?
    O10 Pb1 O5 S2 . . . . -110.6(5) ?
    O11 Pb1 O5 S2 . . . . 175.1(6) ?
    O12 Pb1 O5 S2 . . . . 107.6(5) ?
    O13 Pb1 O5 S2 . . . . 44.4(5) ?
    O1 Pb1 O5 S2 . . . . -159.1(4) ?
    O2 Pb1 O5 S2 . . . . -21.5(9) ?
    Pb1 O2 S1 O3 . . . . 131.0(4) ?
    Pb1 O2 S1 O1 . . . . 4.1(5) ?
    Pb1 O2 S1 C1 . . . . -112.2(3) ?
    Pb1 O1 S1 O2 . . . . -4.3(5) ?
    Pb1 O1 S1 O3 . . . . -132.3(4) ?
    Pb1 O1 S1 C1 . . . . 112.1(3) ?
    Pb1 O5 S2 O6 . . . . 24.2(7) ?
    Pb1 O5 S2 O7 . . . . -103.3(5) ?
    Pb1 O5 S2 C14 . . . . 142.0(5) ?
    O2 S1 C1 C2 . . . . -63.3(8) ?
    O3 S1 C1 C2 . . . . 58.5(9) ?
    O1 S1 C1 C2 . . . . 178.2(7) ?
    O2 S1 C1 C6 . . . . 116.0(8) ?
    O3 S1 C1 C6 . . . . -122.1(8) ?
    O1 S1 C1 C6 . . . . -2.5(9) ?
    C6 C1 C2 C3 . . . . 0.1(14) ?
    S1 C1 C2 C3 . . . . 179.4(7) ?
    C1 C2 C3 C4 . . . . 0.9(14) ?
    C2 C3 C4 C5 . . . . -2.6(14) ?
    C2 C3 C4 N1 . . . . -178.4(8) ?
    C7 N1 C4 C5 . . . . 148.1(9) ?
    C7 N1 C4 C3 . . . . -36.0(13) ?
    C3 C4 C5 C6 . . . . 3.4(14) ?
    N1 C4 C5 C6 . . . . 179.4(8) ?
    C2 C1 C6 C5 . . . . 0.7(14) ?
    S1 C1 C6 C5 . . . . -178.7(7) ?
    C4 C5 C6 C1 . . . . -2.4(14) ?
    C4 N1 C7 C8 . . . . 176.4(8) ?
    N1 C7 C8 C9 . . . . 0.1(14) ?
    N1 C7 C8 C13 . . . . 177.6(9) ?
    C13 C8 C9 O4 . . . . -176.4(8) ?
    C7 C8 C9 O4 . . . . 1.1(13) ?
    C13 C8 C9 C10 . . . . 0.4(13) ?
    C7 C8 C9 C10 . . . . 178.0(8) ?
    O4 C9 C10 C11 . . . . 178.0(9) ?
    C8 C9 C10 C11 . . . . 1.0(14) ?
    C9 C10 C11 C12 . . . . -1.3(15) ?
    C10 C11 C12 C13 . . . . 0.1(15) ?
    C11 C12 C13 C8 . . . . 1.4(15) ?
    C9 C8 C13 C12 . . . . -1.7(14) ?
    C7 C8 C13 C12 . . . . -179.3(9) ?
    O6 S2 C14 C15 . . . . 2.0(8) ?
    O7 S2 C14 C15 . . . . 122.4(7) ?
    O5 S2 C14 C15 . . . . -119.4(7) ?
    O6 S2 C14 C19 . . . . -173.9(7) ?
    O7 S2 C14 C19 . . . . -53.6(8) ?
    O5 S2 C14 C19 . . . . 64.7(8) ?
    C19 C14 C15 C16 . . . . 2.1(13) ?
    S2 C14 C15 C16 . . . . -173.9(7) ?
    C14 C15 C16 C17 . . . . -1.1(14) ?
    C20 N2 C17 C18 . . . . -151.5(9) ?
    C20 N2 C17 C16 . . . . 34.4(13) ?
    C15 C16 C17 C18 . . . . -0.4(13) ?
    C15 C16 C17 N2 . . . . 173.7(8) ?
    N2 C17 C18 C19 . . . . -173.4(8) ?
    C16 C17 C18 C19 . . . . 0.9(14) ?
    C17 C18 C19 C14 . . . . 0.0(14) ?
    C15 C14 C19 C18 . . . . -1.5(13) ?
    S2 C14 C19 C18 . . . . 174.5(7) ?
    C17 N2 C20 C21 . . . . -172.0(8) ?
    N2 C20 C21 C26 . . . . -179.7(9) ?
    N2 C20 C21 C22 . . . . 1.6(14) ?
    C26 C21 C22 O8 . . . . 178.5(8) ?
    C20 C21 C22 O8 . . . . -2.9(13) ?
    C26 C21 C22 C23 . . . . -1.2(13) ?
    C20 C21 C22 C23 . . . . 177.4(8) ?
    O8 C22 C23 C24 . . . . -178.9(9) ?
    C21 C22 C23 C24 . . . . 0.8(14) ?
    C22 C23 C24 C25 . . . . 0.0(15) ?
    C23 C24 C25 C26 . . . . -0.2(15) ?
    C24 C25 C26 C21 . . . . -0.3(15) ?
    C22 C21 C26 C25 . . . . 1.0(14) ?
    C20 C21 C26 C25 . . . . -177.6(9) ?
loop_
    _geom_hbond_atom_site_label_D
    _geom_hbond_atom_site_label_H
    _geom_hbond_atom_site_label_A
    _geom_hbond_site_symmetry_A
    _geom_hbond_distance_DH
    _geom_hbond_distance_HA
    _geom_hbond_distance_DA
    _geom_hbond_angle_DHA
    _geom_hbond_publ_flag
    O4 H4 N1 . 0.8200 1.9000 2.626(9) 147.00 yes
    O4 H4 O4 3_667 0.8200 2.5900 2.897(9) 104.00 yes
    O8 H8 N2 . 0.8200 1.8800 2.611(10) 147.00 yes
    O8 H8 O8 3_577 0.8200 2.6000 2.933(9) 106.00 yes
    O9 H9A O6 . 0.8500 2.0400 2.781(11) 146.00 yes
    O9 H9B O5 4_564 0.8500 2.1700 2.911(9) 146.00 yes
    O10 H10A O6 1_545 0.8500 2.1200 2.914(9) 156.00 yes
    O10 H10B O7 4_564 0.8500 1.9400 2.771(9) 167.00 yes
    O11 H11A O3 4_555 0.8500 2.0700 2.883(11) 162.00 yes
    O11 H11B O7 1_545 0.8500 2.0600 2.772(9) 141.00 yes
    O12 H12A O3 4_555 0.8500 2.0300 2.841(13) 159.00 yes
    O12 H12B O2 4_565 0.8500 2.0800 2.922(11) 170.00 yes
    O13 H13A O2 4_565 0.8500 2.5400 3.287(13) 148.00 yes
    O13 H13B O1 1_565 0.8500 2.2300 2.867(11) 132.00 yes
    C6 H6 O1 . 0.9300 2.5200 2.898(10) 104.00 yes
    C15 H15 O6 . 0.9300 2.5200 2.907(10) 105.00 yes
