# Supplementary material for: Penta­aqua­bis[4-(2-hydroxy­benzyl­idene­amino)benzene­sulfonato]lead(II)
Source: Acta Crystallogr Sect E Struct Rep Online. 2009 Feb 13;65(Pt 3):m275–6. doi: 10.1107/S1600536809004541 (PMC2968621; doi:10.1107/S1600536809004541)
Supplement: Supplementary file 2 [file e-65-0m275-Isup2.hkl]

# 
# h,k,l, Fc-squared, Fo-squared, sigma(Fo-squared) and status flag 
# 
data_I
_shelx_title ' 080416c in P2(1)/c' 
_shelx_refln_list_code          4 
_shelx_F_calc_maximum      494.51 
_exptl_crystal_F_000      1672.00 
_reflns_d_resolution_high  0.8406 
 
loop_ 
 _symmetry_equiv_pos_as_xyz 
 'x, y, z' 
 '-x, y+1/2, -z+1/2' 
 '-x, -y, -z' 
 'x, -y-1/2, z-1/2' 
 
_cell_length_a    35.6183 
_cell_length_b     7.3407 
_cell_length_c    11.6218 
_cell_angle_alpha  90.000 
_cell_angle_beta   99.146 
_cell_angle_gamma  90.000 
 
_shelx_F_squared_multiplier     1.000 
 
loop_ 
 _refln_index_h 
 _refln_index_k 
 _refln_index_l 
 _refln_F_squared_calc 
 _refln_F_squared_meas 
 _refln_F_squared_sigma 
 _refln_observed_status 
   6   0   0    89899.93    74553.77   1907.22 o 
   7   0   0     2056.36     3860.33    124.66 o 
   8   0   0     5502.78     4235.52    117.50 o 
   9   0   0     3076.61     3169.71     98.34 o 
  10   0   0     1763.47     1798.43     74.78 o 
  11   0   0     2629.41     2674.32     94.57 o 
  12   0   0     8197.48     5787.16    156.76 o 
  13   0   0     3136.97     3903.98    125.62 o 
  14   0   0    82479.97    76058.53   1467.29 o 
  16   0   0   167334.00   169422.67   4013.29 o 
  18   0   0    79971.45    74892.44   1460.85 o 
  19   0   0     7601.43    10651.52    333.82 o 
  20   0   0    27818.08    27496.43    591.25 o 
  21   0   0     9188.77    10015.00    272.69 o 
  22   0   0    20023.41    20812.42    475.74 o 
  23   0   0    10855.81    11002.05    298.30 o 
  24   0   0     6021.04     6574.66    217.51 o 
  25   0   0     9695.13     9170.77    463.18 o 
  26   0   0     8343.49     8975.51    268.11 o 
  27   0   0     5521.52     6448.96    290.53 o 
  28   0   0    12519.81    13054.62    590.06 o 
  29   0   0     7946.03     9459.67    517.68 o 
  30   0   0    16439.49    16502.26    734.41 o 
  31   0   0     5678.61     7094.75    463.70 o 
  32   0   0    16021.69    16686.38    756.84 o 
  33   0   0    10506.24    11702.79    628.00 o 
  34   0   0     6216.70     6686.08    470.48 o 
  35   0   0     9147.14     8747.95    540.90 o 
  36   0   0     2683.71     3210.16    375.81 o 
  37   0   0    12464.74    11970.37    651.47 o 
  38   0   0      561.51     1934.60    359.38 o 
  39   0   0    10480.19    10119.23    616.01 o 
  40   0   0      757.98     2165.41    397.72 o 
  41   0   0     6886.35     7557.41    552.37 o 
   1   1   0    22218.02    22352.08    487.33 o 
   2   1   0     2135.09     2464.56     58.44 o 
   3   1   0    30196.57    30664.83    563.36 o 
   4   1   0     8368.32    10123.08    158.38 o 
   5   1   0    42938.09    43868.45    802.83 o 
   6   1   0       44.90      150.94     37.67 o 
   7   1   0    42812.93    42894.34    635.60 o 
   8   1   0      453.85      472.80     32.12 o 
   9   1   0    34539.84    35704.01    533.09 o 
  10   1   0     5094.23     5193.47    135.44 o 
  11   1   0    25766.75    25705.45    395.99 o 
  12   1   0     5274.50     5718.80    116.10 o 
  13   1   0    16502.07    15570.13    259.31 o 
  14   1   0     3744.73     3659.34    133.37 o 
  15   1   0    12299.28    11328.35    296.17 o 
  16   1   0    12463.87    13755.92    269.16 o 
  17   1   0     6061.32     5335.55    141.74 o 
  18   1   0      520.84      566.96     80.41 o 
  19   1   0     8234.38     7463.21    157.18 o 
  20   1   0      900.26     1124.50     71.79 o 
  21   1   0    12313.86    11940.63    238.69 o 
  22   1   0     5113.60     5653.82    155.16 o 
  23   1   0    11391.93    11152.97    214.35 o 
  24   1   0     9052.59     9094.06    225.52 o 
  25   1   0     8881.09     9141.74    243.96 o 
  26   1   0     8425.97     8526.22    238.04 o 
  27   1   0     6210.61     6487.92    207.17 o 
  28   1   0     3393.39     3458.28    165.00 o 
  29   1   0     3934.39     4233.31    181.66 o 
  30   1   0     7905.36     7596.76    238.04 o 
  31   1   0     1981.58     2445.45    162.73 o 
  32   1   0      836.06     1063.89    131.17 o 
  33   1   0     1934.72     2369.59    236.09 o 
  34   1   0     2840.58     2840.33    331.47 o 
  35   1   0     2150.60     2386.26    250.12 o 
  36   1   0     1387.72     1719.99    240.00 o 
  37   1   0     2552.96     2702.26    268.39 o 
  38   1   0     2874.13     2851.51    287.86 o 
  39   1   0     2961.29     3087.95    302.80 o 
  40   1   0     4556.58     4490.92    371.25 o 
  41   1   0     1846.37     2264.60    281.35 o 
   0   2   0    15491.18    17552.76    568.02 o 
   1   2   0     2399.96     2700.12     90.45 o 
   2   2   0     2403.75     2901.43    105.23 o 
   3   2   0     6134.54     6830.62    160.64 o 
   4   2   0     2474.08     2413.09     74.44 o 
   5   2   0       51.52      152.24     31.65 o 
   6   2   0      281.06      349.88     36.83 o 
   7   2   0     1074.29     1227.02     71.73 o 
   8   2   0      125.02      439.02     46.10 o 
   9   2   0     5289.97     5510.25    135.21 o 
  10   2   0     3043.11     2749.34     67.37 o 
  11   2   0     8697.09     8879.12    156.10 o 
  12   2   0      654.19      713.91     39.11 o 
  13   2   0     8406.57     8344.85    224.16 o 
  14   2   0    19339.34    20872.22    442.46 o 
  15   2   0     1144.92     1156.69     57.33 o 
  16   2   0     1449.27     1358.13     58.47 o 
  17   2   0      789.89      935.06     55.25 o 
  18   2   0     1937.85     1903.84     73.29 o 
  19   2   0      771.46      781.36     60.43 o 
  20   2   0      553.97      551.48     54.94 o 
  21   2   0      543.88      518.63     95.09 o 
  22   2   0      139.50       96.69    111.04 o 
  23   2   0      275.87      244.65     91.46 o 
  24   2   0      588.17      613.91    102.02 o 
  25   2   0     2217.90     2304.94    146.99 o 
  26   2   0     1354.00     1602.88    133.54 o 
  27   2   0     1975.11     2007.44    150.55 o 
  28   2   0     2783.62     2486.89    157.85 o 
  29   2   0      224.32      211.49    115.08 o 
  30   2   0      107.30       81.48    111.71 o 
  31   2   0      279.81      347.27    124.98 o 
  32   2   0     2438.95     2326.88    175.37 o 
  33   2   0       77.62       92.95    116.11 o 
  34   2   0      189.07      146.00    126.42 o 
  35   2   0      245.75      218.85    134.59 o 
  36   2   0       32.38       55.49    193.89 o 
  37   2   0      154.19       53.39    207.33 o 
  38   2   0       21.07      -32.57    204.78 o 
  39   2   0      713.31      972.12    337.21 o 
  40   2   0       55.29      108.25    263.54 o 
   1   3   0    37790.75    36835.04    816.39 o 
   2   3   0     2366.58     2661.17    114.48 o 
   3   3   0    38945.42    38414.02    850.60 o 
   4   3   0    10639.33    11533.54    246.21 o 
   5   3   0    32450.19    32461.81    617.39 o 
   6   3   0    20142.00    22353.97    439.72 o 
   7   3   0    32432.96    32029.78    612.46 o 
   8   3   0    11907.63    13541.79    287.86 o 
   9   3   0    35343.67    35028.51    827.32 o 
  10   3   0    13242.36    12952.27    282.15 o 
  11   3   0    34980.46    34084.54    984.53 o 
  12   3   0     1575.45     1777.94     92.89 o 
  13   3   0    33559.84    31946.61   1051.61 o 
  14   3   0      543.89      783.20     76.72 o 
  15   3   0    27273.90    25100.85   1221.81 o 
  16   3   0     2489.38     2485.60    121.37 o 
  17   3   0    19809.90    18666.56    987.33 o 
  18   3   0      448.95     1047.30     98.82 o 
  19   3   0    16897.47    15789.29    540.52 o 
  20   3   0     9398.94     9132.08    332.86 o 
  21   3   0    11349.89    10975.13    397.40 o 
  22   3   0     8313.23     8265.80    257.53 o 
  23   3   0     9387.09     9428.75    285.25 o 
  24   3   0    12400.67    11368.36    324.01 o 
  25   3   0    16062.51    16071.00    909.27 o 
  26   3   0    21948.62    21665.68   1357.67 o 
  27   3   0    12216.52    11877.30    624.12 o 
  28   3   0     8973.94     9177.25    732.66 o 
  29   3   0     9706.64     9632.96    756.68 o 
  30   3   0     1626.47     2357.38    271.94 o 
  31   3   0     8413.01     7389.32    697.85 o 
  32   3   0     2975.77     3196.74    249.91 o 
  33   3   0     4998.09     4665.50    417.06 o 
  34   3   0     4560.82     4417.19    404.65 o 
  35   3   0     2419.55     2746.18    223.45 o 
  36   3   0     1089.98     1372.72    188.19 o 
  37   3   0     1578.92     1907.53    193.15 o 
  38   3   0     5237.60     4779.92    418.31 o 
  39   3   0     1295.45     2278.00    471.39 o 
   0   4   0   100704.41   106007.38   3216.16 o 
   1   4   0      724.15     1124.58    101.88 o 
   2   4   0    19166.31    17396.03    430.22 o 
   3   4   0     3378.15     3602.49    147.44 o 
   4   4   0    29637.66    28947.69    567.41 o 
   5   4   0     2914.81     3622.59    128.43 o 
   6   4   0    32497.70    32534.26    781.71 o 
   7   4   0     1493.96     1880.54    128.76 o 
   8   4   0    39541.83    39479.19    896.27 o 
   9   4   0      149.21      573.27    139.85 o 
  10   4   0    35609.20    35286.21   1217.79 o 
  11   4   0      167.95      501.66     72.07 o 
  12   4   0    21887.64    20648.27    816.54 o 
  13   4   0      228.20      466.85     74.06 o 
  14   4   0    23501.98    21392.22    940.56 o 
  15   4   0     3074.14     3531.40    167.80 o 
  16   4   0    43195.70    41812.72   2304.05 o 
  17   4   0     5373.31     5663.42    415.83 o 
  18   4   0    16391.05    15327.64   1092.34 o 
  19   4   0     8525.23     8383.66    736.43 o 
  20   4   0    13563.80    12697.76    884.69 o 
  21   4   0     9255.85     8692.83    425.91 o 
  22   4   0     9542.15     9065.74    274.06 o 
  23   4   0     4874.00     4701.63    272.74 o 
  24   4   0     7703.80     7154.54    524.61 o 
  25   4   0     1895.88     1979.74    162.43 o 
  26   4   0    10381.77     9687.03    601.66 o 
  27   4   0     1077.83     1477.04    131.20 o 
  28   4   0     2269.53     2516.52    162.13 o 
  29   4   0     4054.68     3891.87    374.81 o 
  30   4   0     9838.13     9581.84    931.01 o 
  31   4   0     4180.23     4328.35    582.52 o 
  32   4   0     4596.15     4861.31    685.08 o 
  33   4   0     6545.75     6055.81    754.04 o 
  34   4   0     3103.20     3262.83    473.02 o 
  35   4   0     6244.02     5722.68    681.59 o 
  36   4   0     2022.38     2664.68    349.99 o 
  37   4   0     4929.06     4760.17    581.49 o 
   1   5   0      118.71      273.31     81.86 o 
   2   5   0      138.44      197.23     81.20 o 
   3   5   0      567.72      510.64    130.79 o 
   4   5   0       92.53      176.26     68.46 o 
   5   5   0     2848.92     2982.84    130.41 o 
   6   5   0      322.77      390.24     78.22 o 
   7   5   0     4996.43     5113.85    235.77 o 
   8   5   0      238.05      319.06     75.10 o 
   9   5   0     4950.98     4665.57    161.89 o 
  10   5   0        4.44       72.53     67.22 o 
  11   5   0     1869.50     1785.65    114.81 o 
  12   5   0      369.34      435.60     82.43 o 
  13   5   0      783.15      725.97     92.39 o 
  14   5   0      131.17      215.74     84.02 o 
  15   5   0      389.02      353.70     88.90 o 
  16   5   0     2322.64     2067.95    130.94 o 
  17   5   0      265.79      371.54     94.33 o 
  18   5   0      915.60     1024.88    112.93 o 
  19   5   0     1214.44     1341.71    171.22 o 
  20   5   0       32.51      101.31     95.13 o 
  21   5   0     2512.22     2424.59    170.82 o 
  22   5   0      309.21      460.84    115.89 o 
  23   5   0     3233.36     2964.02    185.71 o 
  24   5   0      656.15      832.49    131.50 o 
  25   5   0     1013.02     1097.52    147.30 o 
  26   5   0      560.99      512.31    135.67 o 
  27   5   0       32.82       92.09    107.56 o 
  28   5   0       78.59       21.06    114.09 o 
  29   5   0       15.31      132.88    139.42 o 
  30   5   0     5323.12     4721.45    568.98 o 
  31   5   0       11.17       13.55    148.20 o 
  32   5   0      181.60       73.14    185.43 o 
  33   5   0      168.34       80.25    162.55 o 
  34   5   0      228.89      295.56    242.12 o 
   0   6   0     9149.53     8280.08    399.02 o 
   1   6   0       31.62      359.27     98.29 o 
   2   6   0    11708.71    11267.25    342.81 o 
   3   6   0      629.42      970.01    101.32 o 
   4   6   0     5766.93     5809.03    421.19 o 
   5   6   0      265.25      569.85    100.32 o 
   6   6   0     6193.28     6336.23    486.08 o 
   7   6   0       66.79      172.17     88.72 o 
   8   6   0     1943.75     2103.32    137.98 o 
   9   6   0      414.49      436.35     95.52 o 
  10   6   0     4959.92     4951.45    226.87 o 
  11   6   0      502.53      704.80    101.97 o 
  12   6   0     2903.52     2975.47    154.58 o 
  13   6   0     1684.09     1721.32    131.13 o 
  14   6   0     4387.39     3915.45    556.80 o 
  15   6   0     2348.73     2322.51    346.47 o 
  16   6   0     5004.36     4790.34    717.59 o 
  17   6   0      886.10     1034.41    153.67 o 
  18   6   0     4307.45     4162.99    595.14 o 
  19   6   0      283.65      485.81    143.46 o 
  20   6   0     4004.05     3609.02    460.31 o 
  21   6   0      237.80      393.68    148.62 o 
  22   6   0     4087.71     3735.99    574.67 o 
  23   6   0     1078.90     1360.36    188.56 o 
  24   6   0      352.28      405.50    164.16 o 
  25   6   0      949.40     1109.19    247.89 o 
  26   6   0     4013.01     3356.30    593.45 o 
  27   6   0      721.20      981.63    169.84 o 
  28   6   0     1458.17     1625.35    252.90 o 
  29   6   0      459.08      396.85    206.60 o 
  30   6   0      115.54      305.99    380.24 o 
   1   7   0     8171.62     7841.66    289.87 o 
   2   7   0       10.66      365.90    157.00 o 
   3   7   0     9993.76     9128.98    454.31 o 
   4   7   0      563.61     1245.85    244.11 o 
   5   7   0    11972.34    12797.17   1814.89 o 
   6   7   0       13.24      656.49    179.82 o 
   7   7   0    13420.70    14345.52   2395.04 o 
   8   7   0     1315.59     2355.03    321.82 o 
   9   7   0    12571.72    12813.05   1981.28 o 
  10   7   0      364.41      947.64    157.27 o 
  11   7   0     9725.24    10265.54   1398.14 o 
  12   7   0     1532.59     2002.83    189.74 o 
  13   7   0     6938.72     6866.41   1123.91 o 
  14   7   0      977.03     1487.90    204.34 o 
  15   7   0     5763.84     5782.90    626.18 o 
  16   7   0     3210.31     3348.29    602.44 o 
  17   7   0     6510.82     6664.47    980.34 o 
  18   7   0     1926.21     2538.49    487.30 o 
  19   7   0     8212.85     6475.88    433.19 o 
  20   7   0     2766.78     2777.76    322.61 o 
  21   7   0     6989.54     5583.43    421.19 o 
  22   7   0     1212.59     1270.61    279.58 o 
  23   7   0     5805.47     4359.50    395.11 o 
  24   7   0     1702.71     1774.99    331.74 o 
  25   7   0     6503.02     6564.35   1726.87 o 
   0   8   0     1994.85     1775.51    256.89 o 
   1   8   0      302.54      395.03    138.46 o 
   2   8   0     3764.13     3594.33    249.02 o 
   3   8   0      955.65     1195.91    187.22 o 
   4   8   0     5689.90     5746.55    723.19 o 
   5   8   0      743.90      839.80    176.51 o 
   6   8   0     1469.23     2042.97    436.18 o 
   7   8   0      131.28      454.95    167.89 o 
   8   8   0     4099.48     3993.86    352.08 o 
   9   8   0       58.94      425.62    213.85 o 
  10   8   0     5836.89     4760.09    380.50 o 
  11   8   0      159.28      514.55    222.72 o 
  12   8   0     1345.06     1509.50    273.06 o 
  13   8   0       17.19       16.43    203.16 o 
  14   8   0     2954.63     2544.35    312.44 o 
  15   8   0      280.61      680.94    243.59 o 
  16   8   0     3428.52     2654.40    319.74 o 
 -41   1   1      326.35      877.12    266.54 o 
 -40   1   1     2379.26     2624.72    291.27 o 
 -39   1   1      939.57     1343.73    242.96 o 
 -38   1   1     4829.31     4961.28    323.36 o 
 -37   1   1      616.70     1727.54    244.22 o 
 -36   1   1    12467.04    12316.82    470.42 o 
 -35   1   1      150.99     1159.41    214.93 o 
 -34   1   1     9670.19     9642.14    464.22 o 
 -33   1   1     2363.19     2948.17    256.64 o 
 -32   1   1    12261.34    12184.60    447.28 o 
 -31   1   1      101.69      580.88    115.12 o 
 -30   1   1     8001.74     7037.54    229.21 o 
 -29   1   1      843.38     1136.15    121.65 o 
 -28   1   1     8475.22     8250.01    240.70 o 
 -27   1   1     6731.06     6953.87    215.65 o 
 -26   1   1     2320.37     2487.30    143.23 o 
 -25   1   1     9074.38     9072.31    359.46 o 
 -24   1   1     8740.95     8320.82    713.28 o 
 -23   1   1    11598.21    12411.87    502.41 o 
 -22   1   1    22469.80    21439.01    459.59 o 
 -21   1   1    14837.85    16225.86    657.60 o 
 -20   1   1    32420.85    30856.76    588.99 o 
 -19   1   1    16655.84    17146.55    609.40 o 
 -18   1   1    60133.98    59280.79    896.41 o 
 -17   1   1     3344.13     3712.66    421.40 o 
 -16   1   1    12099.67    10971.02    200.90 o 
 -15   1   1    21242.60    19605.31    334.04 o 
 -14   1   1     3048.24     3184.96    264.55 o 
 -13   1   1    13294.47    11658.04    290.34 o 
 -12   1   1      437.16      765.95     82.10 o 
 -11   1   1    45225.75    44806.56   1343.72 o 
 -10   1   1     4846.64     6184.71    157.62 o 
  -9   1   1    49835.65    51057.57    948.82 o 
  -8   1   1      246.04      588.35     98.47 o 
  -7   1   1    53847.18    56477.88   1035.57 o 
  -6   1   1     5703.09     5321.79    124.03 o 
  -5   1   1    62928.88    65376.68   1186.21 o 
  -4   1   1    35911.86    37238.77    552.02 o 
  -3   1   1    14090.29    12449.65    192.50 o 
  -2   1   1    38471.19    40664.02    558.78 o 
  -1   1   1    36333.28    34982.72   1067.88 o 
   0   1   1    16588.57    17568.98    453.24 o 
   1   1   1    19445.45    17672.24    325.79 o 
   2   1   1      341.89      325.51     28.05 o 
   3   1   1    80130.96    79595.10   1548.77 o 
   4   1   1     5847.07     7935.97    158.17 o 
   5   1   1    58542.15    58509.83   1418.53 o 
   6   1   1     1418.81     1908.98     85.43 o 
   7   1   1    76137.27    74870.47   2116.95 o 
   8   1   1      101.67      404.90     38.02 o 
   9   1   1    67180.45    68682.38   1399.15 o 
  10   1   1     5513.36     5452.86    141.83 o 
  11   1   1    34432.52    34451.45    765.81 o 
  12   1   1     3238.87     4221.36    321.63 o 
  13   1   1    42811.76    41321.03    868.70 o 
  14   1   1      675.09     1120.51    162.09 o 
  15   1   1    12264.20    10061.92    277.28 o 
  16   1   1     3777.37     6165.94    257.36 o 
  17   1   1    55330.02    54217.38    758.56 o 
  18   1   1     5640.47     8206.85    356.76 o 
  19   1   1    37846.81    36136.09    529.50 o 
  20   1   1     3211.17     4922.91    192.57 o 
  21   1   1    32271.25    30491.20    539.80 o 
  22   1   1     3017.17     4454.95    126.76 o 
  23   1   1    30953.27    29535.20    455.48 o 
  24   1   1     1144.43     2615.79    110.41 o 
  25   1   1    14179.03    14033.92    258.30 o 
  26   1   1      132.65      667.20     98.72 o 
  27   1   1     3905.28     3637.50    162.23 o 
  28   1   1     1024.79     1265.05    121.26 o 
  29   1   1     3560.78     3538.90    166.94 o 
  30   1   1     1313.91     1845.06    141.40 o 
  31   1   1     8991.59     9183.54    267.84 o 
  32   1   1     4552.09     4942.61    203.72 o 
  33   1   1     3358.17     3802.28    267.02 o 
  34   1   1     1322.11     2109.72    241.92 o 
  35   1   1     8734.29     8622.92    655.78 o 
  36   1   1     4496.86     5025.85    312.69 o 
  37   1   1     7327.24     7468.00    420.02 o 
  38   1   1     1855.22     2571.96    273.34 o 
  39   1   1     3574.11     3790.55    298.75 o 
  40   1   1     1195.22     1712.79    256.42 o 
 -41   2   1     6726.35     6338.96    401.89 o 
 -40   2   1      210.69      815.44    247.33 o 
 -39   2   1     8811.15     8693.19    565.02 o 
 -38   2   1     3021.45     3926.51    312.75 o 
 -37   2   1     8593.10     8152.78    407.63 o 
 -36   2   1     5538.40     6103.72    350.28 o 
 -35   2   1    12348.71    12149.06    475.45 o 
 -34   2   1     6085.15     6817.73    256.10 o 
 -33   2   1     7239.83     7349.81    257.62 o 
 -32   2   1     5674.35     5790.03    225.64 o 
 -31   2   1    13154.10    12469.77    331.25 o 
 -30   2   1     1111.39     2095.10    158.34 o 
 -29   2   1    15456.58    13846.52    344.24 o 
 -28   2   1     2827.36     3248.32    253.01 o 
 -27   2   1    13903.82    12888.44    447.05 o 
 -26   2   1     1714.07     3042.56    236.02 o 
 -25   2   1    25946.82    23659.89    660.99 o 
 -24   2   1     7995.45     8442.79    274.03 o 
 -23   2   1    28763.27    26927.02    773.02 o 
 -22   2   1    14978.28    14713.65    426.93 o 
 -21   2   1    22653.37    21526.69    642.47 o 
 -20   2   1    34892.61    34400.83    712.45 o 
 -19   2   1    17030.51    16938.28    478.68 o 
 -18   2   1    51529.09    53421.88   1473.64 o 
 -17   2   1    26755.35    27716.81    811.41 o 
 -16   2   1    12730.40    11425.49    299.13 o 
 -15   2   1    11632.00    10397.07    268.40 o 
 -14   2   1    27359.43    28130.82    753.77 o 
 -13   2   1    21319.13    22416.48    680.32 o 
 -12   2   1    42383.32    43117.86    946.61 o 
 -11   2   1    35565.77    35004.82    672.38 o 
 -10   2   1    39277.98    37637.38    714.66 o 
  -9   2   1    34027.66    34850.51    661.16 o 
  -8   2   1    35857.05    33645.42    637.22 o 
  -7   2   1    38942.84    39436.28    736.86 o 
  -6   2   1    23010.13    20014.84    389.79 o 
  -5   2   1    15288.52    14921.22    297.77 o 
  -4   2   1    67834.20    68361.22   1242.75 o 
  -3   2   1    14779.81    15396.26    358.02 o 
  -2   2   1   243598.36   256759.64   5470.17 o 
  -1   2   1      163.62      291.14     38.29 o 
   0   2   1    46340.72    63747.96   1365.59 o 
   1   2   1     1783.83     2878.95     94.42 o 
   2   2   1    72693.02    76993.13   1230.72 o 
   3   2   1     2345.15     2645.75     63.73 o 
   4   2   1    80755.92    82488.16   1194.65 o 
   5   2   1     1973.84     2402.07     61.11 o 
   6   2   1    50945.14    49343.77    724.31 o 
   7   2   1    11117.08    11806.25    194.00 o 
   8   2   1    53103.52    50784.67    917.43 o 
   9   2   1     7233.42     7826.84    161.12 o 
  10   2   1    63910.00    60603.41   1209.15 o 
  11   2   1     3565.36     3969.11    116.84 o 
  12   2   1    87392.83    86123.37   1298.08 o 
  13   2   1      178.69      581.24    113.77 o 
  14   2   1    63327.45    60934.23    785.28 o 
  15   2   1     3723.29     4067.13    299.05 o 
  16   2   1    14957.71    12212.31    273.75 o 
  17   2   1     4016.47     4313.72    174.74 o 
  18   2   1    24492.00    23208.90    546.95 o 
  19   2   1     5502.79     5637.34    263.18 o 
  20   2   1    31346.74    28263.32    914.12 o 
  21   2   1     3001.86     3381.05    340.29 o 
  22   2   1    27390.55    25425.72    604.01 o 
  23   2   1      848.04     1246.61    209.68 o 
  24   2   1    27302.63    25345.09   1006.16 o 
  25   2   1      265.88      953.67    248.93 o 
  26   2   1    16390.10    15473.81    559.97 o 
  27   2   1     8052.22     8177.75    291.22 o 
  28   2   1    23632.37    22929.28    914.52 o 
  29   2   1     2685.62     3720.96    317.65 o 
  30   2   1     8300.69     8579.71    264.19 o 
  31   2   1     5811.08     6248.50    227.17 o 
  32   2   1     5321.38     5308.71    227.96 o 
  33   2   1     5751.08     6020.50    238.57 o 
  34   2   1     6765.42     6697.39    301.48 o 
  35   2   1     3196.24     3898.89    226.53 o 
  36   2   1     6493.12     6414.64    853.46 o 
  37   2   1     1904.25     2493.97    288.70 o 
  38   2   1     7144.75     6987.99    674.42 o 
  39   2   1      806.38     1769.83    450.66 o 
  40   2   1     5735.98     5487.55    456.53 o 
 -39   3   1       70.72       83.23    338.52 o 
 -38   3   1      905.75     1140.52    285.18 o 
 -37   3   1      139.44      111.31    171.89 o 
 -36   3   1      894.00     1027.12    165.17 o 
 -35   3   1       31.82      165.35    144.46 o 
 -34   3   1     1358.59     1709.35    181.65 o 
 -33   3   1      156.35      497.74    137.00 o 
 -32   3   1     5857.30     5084.19    228.79 o 
 -31   3   1     2448.66     2479.46    185.79 o 
 -30   3   1      554.41      501.03    263.54 o 
 -29   3   1      780.62     1101.47    191.88 o 
 -28   3   1    11541.79    10249.15    894.16 o 
 -27   3   1     5021.42     4771.54    265.44 o 
 -26   3   1     5724.90     5212.63    435.66 o 
 -25   3   1     2016.19     1969.32    159.89 o 
 -24   3   1     1460.96     1519.87    144.82 o 
 -23   3   1      425.15      445.17    113.94 o 
 -22   3   1      677.97      552.24    111.89 o 
 -21   3   1      326.84      375.08     97.12 o 
 -20   3   1     3143.31     2703.99    188.23 o 
 -19   3   1     1716.04     1566.17    119.92 o 
 -18   3   1     2284.33     2362.03    134.77 o 
 -17   3   1     7537.82     7292.67    303.53 o 
 -16   3   1      597.30      502.70     75.48 o 
 -15   3   1     5063.98     4789.07    200.90 o 
 -14   3   1     6607.88     6750.57    296.92 o 
 -13   3   1     7331.11     7273.71    218.17 o 
 -12   3   1     5439.82     5634.62    233.48 o 
 -11   3   1     3050.60     2977.12    111.98 o 
 -10   3   1     5823.16     6247.96    167.02 o 
  -9   3   1     1885.82     1888.78     89.53 o 
  -8   3   1     1328.99     1462.48     80.65 o 
  -7   3   1     2420.81     2429.92     95.94 o 
  -6   3   1      664.60      627.67     55.59 o 
  -5   3   1     2695.13     2663.91     94.97 o 
  -4   3   1      581.63      566.57     63.35 o 
  -3   3   1    23583.86    25539.33    582.70 o 
  -2   3   1     1374.19     1297.64     86.34 o 
  -1   3   1    23813.17    24957.39    569.09 o 
   0   3   1     2241.70     2125.82    100.86 o 
   1   3   1    50758.17    52003.75   1132.57 o 
   2   3   1      349.98      387.34    125.97 o 
   3   3   1    19244.34    17992.23    356.77 o 
   4   3   1       13.21      107.57     36.13 o 
   5   3   1    15517.12    13778.38    284.39 o 
   6   3   1     1212.88     1168.90     69.43 o 
   7   3   1     4730.59     4349.42    122.61 o 
   8   3   1      708.79      738.24     49.02 o 
   9   3   1     4139.47     3795.59    110.71 o 
  10   3   1     1851.81     1706.68     66.87 o 
  11   3   1     9368.51     9536.08    188.93 o 
  12   3   1      133.16      249.46     48.03 o 
  13   3   1    10958.89    11402.56    364.18 o 
  14   3   1      107.67      338.83     45.27 o 
  15   3   1    17152.06    16955.43    473.90 o 
  16   3   1     3973.69     4443.59    113.40 o 
  17   3   1    15328.34    15257.90    569.91 o 
  18   3   1      774.82     1132.67    131.42 o 
  19   3   1     9533.00     9591.81    313.87 o 
  20   3   1      803.79     1071.15     92.88 o 
  21   3   1     3640.04     3311.75    136.31 o 
  22   3   1      320.63      421.13     94.70 o 
  23   3   1     1350.45     1174.98    122.25 o 
  24   3   1      626.08      657.04    111.83 o 
  25   3   1     1818.13     1793.76    190.86 o 
  26   3   1      498.38      402.97    115.47 o 
  27   3   1     1631.48     1621.57    249.25 o 
  28   3   1     2285.83     2302.57    200.82 o 
  29   3   1     5912.41     5572.35    404.01 o 
  30   3   1     1091.60     1308.79    157.14 o 
  31   3   1     4097.31     3780.95    325.14 o 
  32   3   1      438.96      391.08    132.57 o 
  33   3   1     3048.39     2585.53    186.87 o 
  34   3   1      357.18      464.52    161.41 o 
  35   3   1     1715.38     1989.25    242.35 o 
  36   3   1      610.90      534.71    181.23 o 
  37   3   1      859.39     1067.75    245.32 o 
  38   3   1     2502.24     2186.33    263.54 o 
 -37   4   1      259.41      111.73    264.24 o 
 -36   4   1     1014.97      678.62    245.69 o 
 -35   4   1     2687.29     2490.68    301.62 o 
 -34   4   1      626.60      547.83    207.74 o 
 -33   4   1     2852.92     2701.95    295.23 o 
 -32   4   1       18.82       34.58    117.21 o 
 -31   4   1     2180.25     2094.50    301.69 o 
 -30   4   1      752.94      861.42    320.45 o 
 -29   4   1     3339.67     2584.13    200.37 o 
 -28   4   1       34.16       43.88    121.45 o 
 -27   4   1      620.70      626.31    141.03 o 
 -26   4   1      554.05      476.79    130.11 o 
 -25   4   1     1212.32     1155.56    142.38 o 
 -24   4   1     3534.68     3200.61    198.88 o 
 -23   4   1      206.44      208.68    106.17 o 
 -22   4   1     2283.72     2398.60    212.64 o 
 -21   4   1     1984.41     1807.62    210.54 o 
 -20   4   1     3692.37     3576.43    171.96 o 
 -19   4   1     4561.77     4274.44    220.24 o 
 -18   4   1     5659.12     5144.79    291.50 o 
 -17   4   1     5500.22     5301.77    386.22 o 
 -16   4   1     8133.91     7964.97    227.08 o 
 -15   4   1     2088.22     1985.04    120.02 o 
 -14   4   1     3406.26     3094.07    134.13 o 
 -13   4   1      123.46      211.06     67.48 o 
 -12   4   1     7002.84     6493.05    307.71 o 
 -11   4   1      956.89     1022.38     85.06 o 
 -10   4   1     1798.24     1826.29    103.79 o 
  -9   4   1      947.19     1138.74     89.00 o 
  -8   4   1     6612.45     6586.56    181.65 o 
  -7   4   1      151.92      172.68     60.69 o 
  -6   4   1     2969.77     2957.29    117.38 o 
  -5   4   1      614.35      924.86     92.42 o 
  -4   4   1     3442.45     3569.25    153.81 o 
  -3   4   1    26689.92    29174.42    910.45 o 
  -2   4   1     1882.74     1908.65    113.05 o 
  -1   4   1     1826.40     1817.12    110.53 o 
   0   4   1     6365.64     6347.80    201.97 o 
   1   4   1     1325.90     1628.27    129.36 o 
   2   4   1     7694.43     6988.38    214.39 o 
   3   4   1     6620.25     6986.99    224.97 o 
   4   4   1    11210.27    11009.23    320.91 o 
   5   4   1        6.41       73.11     55.10 o 
   6   4   1     9325.08     9131.73    218.72 o 
   7   4   1      111.41      217.41     69.87 o 
   8   4   1    10928.98    10686.69    341.58 o 
   9   4   1      639.77      876.00     74.44 o 
  10   4   1     1527.77     1339.24     91.82 o 
  11   4   1      715.64      854.05     75.96 o 
  12   4   1     2278.46     2154.46    109.65 o 
  13   4   1      113.22       94.95     64.24 o 
  14   4   1      162.27      321.27    101.25 o 
  15   4   1        4.41       92.91     70.51 o 
  16   4   1     1787.32     1833.24    152.41 o 
  17   4   1     1111.33     1395.69    112.66 o 
  18   4   1     4302.23     3932.94    280.88 o 
  19   4   1      923.58      992.40    111.40 o 
  20   4   1     6333.26     5994.78    273.89 o 
  21   4   1     1127.92     1374.98    112.59 o 
  22   4   1     5814.08     5409.28    330.84 o 
  23   4   1      721.69      955.85    108.72 o 
  24   4   1    11056.74    10328.38    481.38 o 
  25   4   1      180.27      376.27    101.52 o 
  26   4   1      847.29      927.38    143.86 o 
  27   4   1      171.00       91.88    120.87 o 
  28   4   1      212.36      230.64    129.02 o 
  29   4   1     1289.60     1254.76    156.95 o 
  30   4   1     1791.47     1947.36    240.72 o 
  31   4   1       84.29      173.30    138.76 o 
  32   4   1       75.02      156.38    167.47 o 
  33   4   1     1274.76     1217.78    211.79 o 
  34   4   1      736.19      780.95    164.09 o 
  35   4   1      981.46      998.22    406.04 o 
  36   4   1     1694.94     1901.10    639.22 o 
 -34   5   1     5731.67     5512.45    494.67 o 
 -33   5   1      756.21     1069.23    217.66 o 
 -32   5   1     4219.65     4083.83    278.41 o 
 -31   5   1     1225.38     1746.38    256.78 o 
 -30   5   1    10242.66     8448.88    801.78 o 
 -29   5   1     2399.16     2567.21    207.19 o 
 -28   5   1     7863.59     6646.38    628.77 o 
 -27   5   1     4998.45     4921.08    516.56 o 
 -26   5   1     1857.62     1933.80    172.08 o 
 -25   5   1     1715.91     1853.91    167.57 o 
 -24   5   1     5389.28     5134.67    418.23 o 
 -23   5   1     5766.31     5237.17    584.48 o 
 -22   5   1     8948.79     8572.88    764.80 o 
 -21   5   1     6521.91     6530.01    585.05 o 
 -20   5   1     6248.14     5883.66    359.62 o 
 -19   5   1     4592.58     4713.53    253.60 o 
 -18   5   1    15415.59    14435.80   1103.06 o 
 -17   5   1    10028.62     9504.44    543.38 o 
 -16   5   1     8591.38     8638.64    325.17 o 
 -15   5   1    11473.35    11233.19    491.97 o 
 -14   5   1    11787.13    11526.17    576.09 o 
 -13   5   1    15907.28    15472.47    576.00 o 
 -12   5   1     5597.73     5830.71    190.08 o 
 -11   5   1    16613.59    16263.09    896.73 o 
 -10   5   1     3472.04     3789.25    155.15 o 
  -9   5   1    18080.31    17708.80    507.58 o 
  -8   5   1     1316.16     1471.76    108.52 o 
  -7   5   1    23494.22    23706.49    807.53 o 
  -6   5   1     3721.77     4032.21    155.77 o 
  -5   5   1    28745.53    27966.12    708.98 o 
  -4   5   1     2129.56     2700.87    159.94 o 
  -3   5   1    27175.45    25252.83    611.41 o 
  -2   5   1     5380.24     5732.35    209.69 o 
  -1   5   1    33522.97    31285.88    734.97 o 
   0   5   1     5666.85     6207.17    217.90 o 
   1   5   1    27624.90    26102.63    627.20 o 
   2   5   1     2981.77     3416.70    165.34 o 
   3   5   1    26971.37    25373.67    515.71 o 
   4   5   1     3134.14     3506.33    172.15 o 
   5   5   1    22301.62    22119.13   1187.01 o 
   6   5   1       86.70      436.41    141.10 o 
   7   5   1    17337.82    16596.38    873.62 o 
   8   5   1      623.82     1209.92    149.29 o 
   9   5   1    17351.15    16055.38    905.25 o 
  10   5   1       68.98      580.04    113.36 o 
  11   5   1    20804.99    19276.76   1280.03 o 
  12   5   1       62.43      528.53     83.27 o 
  13   5   1    22705.38    20790.78   1557.17 o 
  14   5   1      168.67      753.36     98.80 o 
  15   5   1    26450.18    24271.69   1718.23 o 
  16   5   1      138.22      659.24     94.12 o 
  17   5   1    20908.41    19051.24   1560.73 o 
  18   5   1     1536.19     2095.63    139.01 o 
  19   5   1    18915.51    18692.19   2595.46 o 
  20   5   1      618.18     1174.84    129.72 o 
  21   5   1    15125.31    15496.37   1486.36 o 
  22   5   1     2122.20     2800.03    232.46 o 
  23   5   1    10683.15    10878.62    916.91 o 
  24   5   1     2597.11     2911.13    275.36 o 
  25   5   1     5659.15     5822.45    567.83 o 
  26   5   1      108.62      416.05    135.18 o 
  27   5   1     5639.20     6193.50    836.29 o 
  28   5   1      441.22      744.90    176.96 o 
  29   5   1     7449.31     6890.22   1463.60 o 
  30   5   1     1764.29     2100.99    595.14 o 
  31   5   1     6301.36     5464.66   1040.58 o 
  32   5   1      521.58      673.00    228.59 o 
  33   5   1     4869.73     4048.28    959.35 o 
 -30   6   1      154.35      335.61    204.20 o 
 -29   6   1     1909.40     2055.73    630.09 o 
 -28   6   1     3809.60     3878.52   1046.97 o 
 -27   6   1     7815.64     6862.52   1334.76 o 
 -26   6   1      672.78     1255.16    204.73 o 
 -25   6   1     8942.73     7883.75   1554.36 o 
 -24   6   1     2278.73     2731.33    377.77 o 
 -23   6   1     7863.54     7085.32    544.80 o 
 -22   6   1     5350.72     5074.44    408.12 o 
 -21   6   1     3945.78     4144.40    394.72 o 
 -20   6   1     4894.54     4741.80    385.54 o 
 -19   6   1     1869.12     2180.11    246.71 o 
 -18   6   1     7980.57     7259.47    293.87 o 
 -17   6   1      579.88      872.64    118.00 o 
 -16   6   1     3914.59     3775.31    177.17 o 
 -15   6   1     1325.91     1582.68    135.95 o 
 -14   6   1     4155.97     4107.51    328.18 o 
 -13   6   1     6243.03     6205.62    290.68 o 
 -12   6   1     7925.94     7990.83    419.59 o 
 -11   6   1     7448.25     7276.43    416.93 o 
 -10   6   1     3254.82     3355.85    232.46 o 
  -9   6   1    13298.45    13451.96    957.10 o 
  -8   6   1     5672.74     5793.70    428.84 o 
  -7   6   1     7129.14     8030.56    708.34 o 
  -6   6   1    14557.79    15194.00   1035.88 o 
  -5   6   1     5230.90     5605.00    224.20 o 
  -4   6   1    11967.52    11486.65    293.47 o 
  -3   6   1      420.35     1231.55    300.05 o 
  -2   6   1    26038.84    25038.89    625.16 o 
  -1   6   1      101.35      831.19    116.90 o 
   0   6   1    12215.90    11525.70    345.40 o 
   1   6   1      565.46      951.04    183.86 o 
   2   6   1    11138.37    10458.41    268.47 o 
   3   6   1      831.16      996.76    122.76 o 
   4   6   1     5818.12     6093.11    652.52 o 
   5   6   1     3424.34     4046.31    431.62 o 
   6   6   1    11424.61    11758.45   1386.53 o 
   7   6   1     1183.55     1631.42    155.27 o 
   8   6   1     6728.51     6723.62    760.36 o 
   9   6   1      651.49      730.35    123.54 o 
  10   6   1     5224.02     5034.74    393.02 o 
  11   6   1      857.85     1277.86    145.21 o 
  12   6   1    16244.84    15837.15   2350.70 o 
  13   6   1      377.90      899.24    132.39 o 
  14   6   1    13889.51    13491.42   1660.24 o 
  15   6   1      508.74     1049.80    148.22 o 
  16   6   1     4565.20     4880.53    571.41 o 
  17   6   1     1307.57     1492.21    258.58 o 
  18   6   1     4902.00     5119.68    589.93 o 
  19   6   1       71.08      262.10    177.08 o 
  20   6   1     3444.87     3472.66    890.89 o 
  21   6   1       22.05      210.44    154.28 o 
  22   6   1     4093.25     3901.31   1108.78 o 
  23   6   1       38.52      318.57    167.30 o 
  24   6   1     5501.82     5770.51   1062.75 o 
  25   6   1     1300.53     1580.33    302.13 o 
  26   6   1     4799.84     4281.59   1158.60 o 
  27   6   1     1644.57     2173.39    494.73 o 
  28   6   1    11689.36    10482.92   2651.53 o 
  29   6   1     1165.23     1942.28    434.62 o 
 -25   7   1        6.59       88.13    180.06 o 
 -24   7   1      153.69      180.98    177.03 o 
 -23   7   1      196.62      211.91    172.68 o 
 -22   7   1      109.25      160.29    165.60 o 
 -21   7   1      976.65     1127.78    295.61 o 
 -20   7   1      136.71      296.95    160.30 o 
 -19   7   1        2.40      147.98    152.13 o 
 -18   7   1       57.12       90.43    144.40 o 
 -17   7   1      319.08      290.91    149.80 o 
 -16   7   1        2.89      156.16    139.58 o 
 -15   7   1      416.83      534.06    152.50 o 
 -14   7   1      220.79      428.08    149.54 o 
 -13   7   1      782.16      854.88    156.89 o 
 -12   7   1      581.10      658.24    152.59 o 
 -11   7   1      343.38      621.05    152.83 o 
 -10   7   1       65.56      176.39    131.97 o 
  -9   7   1       14.94       68.47    104.97 o 
  -8   7   1        7.03       65.44    104.10 o 
  -7   7   1      169.09      173.40    111.05 o 
  -6   7   1       28.26        8.47    141.23 o 
  -5   7   1      465.11      384.67    114.75 o 
  -4   7   1      252.92      242.53    107.09 o 
  -3   7   1       24.74       19.46     91.76 o 
  -2   7   1       10.86       47.81     92.85 o 
  -1   7   1      826.66      832.19    135.91 o 
   0   7   1       46.43      235.12    114.67 o 
   1   7   1     1962.45     1693.22    166.14 o 
   2   7   1       23.40       76.23    105.74 o 
   3   7   1      914.65      912.07    164.04 o 
   4   7   1      304.18      269.00    133.84 o 
   5   7   1      375.38      437.09    143.65 o 
   6   7   1        4.00       32.48    124.82 o 
   7   7   1       97.46      157.39    165.09 o 
   8   7   1       18.81       65.32    125.48 o 
   9   7   1      769.48      718.24    201.60 o 
  10   7   1       13.14       60.77    164.30 o 
  11   7   1       64.23      154.65    167.43 o 
  12   7   1       14.76      -69.37    163.00 o 
  13   7   1       17.13      102.75    176.04 o 
  14   7   1       22.11      213.85    186.47 o 
  15   7   1      242.11      246.45    191.43 o 
  16   7   1      125.68      353.38    201.60 o 
  17   7   1      606.64      821.28    187.38 o 
  18   7   1        2.17      183.16    157.27 o 
  19   7   1      360.99      481.07    187.08 o 
  20   7   1        0.84      -96.60    166.78 o 
  21   7   1      533.00      410.09    179.93 o 
  22   7   1      736.55      890.03    363.16 o 
  23   7   1      160.88      205.48    188.19 o 
  24   7   1       84.02       78.09    195.10 o 
 -16   8   1     2006.92     2551.37    246.41 o 
 -15   8   1      584.06     1253.49    199.38 o 
 -14   8   1     4688.59     4994.09    850.98 o 
 -13   8   1     1630.66     2197.15    465.79 o 
 -12   8   1     4016.07     4570.83   1106.70 o 
 -11   8   1     2245.77     2614.29    319.22 o 
 -10   8   1     2321.60     2928.80    247.19 o 
  -9   8   1     1968.85     2431.13    228.09 o 
  -8   8   1     3533.70     3679.13    461.35 o 
  -7   8   1      583.39      833.42    182.98 o 
  -6   8   1     1627.59     1917.05    214.14 o 
  -5   8   1      896.00      929.51    181.54 o 
  -4   8   1     2802.16     2736.26    231.89 o 
  -3   8   1     1487.11     1514.68    193.78 o 
  -2   8   1     1767.33     1897.83    263.15 o 
  -1   8   1      115.69      433.67    144.09 o 
   0   8   1     5232.13     4983.59    362.77 o 
   1   8   1      133.13      449.36    195.86 o 
   2   8   1     3481.95     3428.45    318.70 o 
   3   8   1      187.21      409.45    203.42 o 
   4   8   1     5865.34     5532.31    386.50 o 
   5   8   1       11.35      319.48    195.34 o 
   6   8   1     3611.56     3315.53    322.09 o 
   7   8   1       16.25      236.54    198.21 o 
   8   8   1     3909.11     3565.63    332.26 o 
   9   8   1       82.02      420.67    215.16 o 
  10   8   1     2498.52     2247.04    296.27 o 
  11   8   1       41.61      462.13    217.24 o 
  12   8   1     3678.42     3262.58    334.60 o 
  13   8   1        9.83      450.92    184.62 o 
  14   8   1     4199.17     4310.89    941.22 o 
  15   8   1       63.04      291.04    188.40 o 
  16   8   1     2653.83     3198.13   1081.01 o 
 -42   0   2      143.65     1421.35    371.90 o 
 -41   0   2    13270.29    13289.75    730.76 o 
 -40   0   2      168.92     1316.25    362.77 o 
 -39   0   2     9510.38     9854.52    610.53 o 
 -38   0   2      171.86     1042.93    323.13 o 
 -37   0   2     8531.90     9282.85    583.93 o 
 -36   0   2      833.39     1411.96    329.13 o 
 -35   0   2     4625.13     5206.31    438.40 o 
 -34   0   2       18.40      645.74    239.41 o 
 -33   0   2    19152.40    18040.19    812.65 o 
 -32   0   2      955.34     1849.06    305.39 o 
 -31   0   2    22723.44    21947.72    917.49 o 
 -30   0   2     3487.66     5147.37    409.45 o 
 -29   0   2    25619.43    25080.17    997.29 o 
 -27   0   2    63611.38    59298.52   2357.09 o 
 -26   0   2     6045.77     8269.13    474.13 o 
 -25   0   2    36824.71    37340.03   1331.37 o 
 -24   0   2     6043.50     6543.16    405.02 o 
 -23   0   2    13714.00    13302.27    601.66 o 
 -22   0   2     5738.23     6430.76    388.85 o 
 -21   0   2    11006.54    10458.79    502.82 o 
 -20   0   2     4183.09     5315.07    340.60 o 
 -19   0   2    20103.30    18818.15    736.23 o 
 -18   0   2      333.09      765.70    168.74 o 
 -17   0   2     8031.40     5802.24    329.13 o 
 -16   0   2    39287.86    43963.30   1387.06 o 
 -15   0   2    78674.59    75821.86   1784.24 o 
 -14   0   2    13341.43    13381.65    391.87 o 
 -13   0   2   102476.78    96432.02   2228.51 o 
 -12   0   2    12999.74    11910.23    345.14 o 
 -11   0   2    94951.73    94220.73   2163.24 o 
 -10   0   2    18418.67    16177.74    423.78 o 
  -9   0   2    81710.82    79706.76   1324.82 o 
  -8   0   2    46578.04    44343.92    749.23 o 
  -7   0   2    16776.92    15685.73    280.02 o 
  -6   0   2    60062.11    59377.84    987.33 o 
  -5   0   2    13826.07    12717.48    227.26 o 
  -4   0   2    43443.77    42046.91    701.94 o 
  -3   0   2      680.27     1373.10     50.78 o 
  -2   0   2     1996.24     4171.10     88.68 o 
  -1   0   2    20601.75    19860.49    388.98 o 
   0   0   2   244542.42   230198.73   4615.60 o 
   1   0   2    94158.52    99710.77   3624.70 o 
   2   0   2    60713.73    60208.16   1145.83 o 
   3   0   2    52320.38    55600.40   1451.47 o 
   4   0   2    46000.58    45395.34    868.47 o 
   5   0   2    57464.36    62079.30   1182.05 o 
   6   0   2    55854.80    56745.80   1083.46 o 
   7   0   2     3212.01     3490.31    102.67 o 
   8   0   2    87810.05    91390.23   1732.68 o 
   9   0   2      450.12     1088.83     66.03 o 
  10   0   2    90724.24    93996.30   1787.15 o 
  11   0   2     9888.26    12906.06    328.74 o 
  12   0   2    57619.81    57317.98   1115.24 o 
  13   0   2    10709.44    14086.83    326.72 o 
  14   0   2    20295.93    18364.43    406.93 o 
  15   0   2     1845.36     3534.06    142.23 o 
  16   0   2    59593.12    58632.86   1156.13 o 
  18   0   2    34722.97    33104.62    692.79 o 
  19   0   2    12951.84    14873.23    448.70 o 
  20   0   2    34290.92    32810.34    697.78 o 
  21   0   2    11318.22    12934.16    338.19 o 
  22   0   2    28049.04    28206.80    649.26 o 
  23   0   2     1091.70     3295.14    169.57 o 
  24   0   2    33856.14    34329.30    741.27 o 
  25   0   2     3854.86     7034.77    248.30 o 
  26   0   2    56935.32    57940.61   1180.38 o 
  28   0   2    13751.33    13935.94    399.80 o 
  29   0   2     2105.27     3512.41    199.09 o 
  30   0   2    22440.34    21834.54    897.93 o 
  31   0   2      589.13     1522.28    281.40 o 
  32   0   2    15812.93    17472.95    786.83 o 
  33   0   2      157.40      986.60    276.19 o 
  34   0   2     8988.05     8506.97    539.85 o 
  35   0   2      337.36      731.28    282.18 o 
  36   0   2     5692.36     6229.68    487.95 o 
  37   0   2      592.51     1199.15    315.30 o 
  38   0   2     6006.06     6520.47    491.08 o 
  39   0   2     3482.74     3744.80    413.10 o 
  40   0   2     7293.87     7399.36    537.24 o 
 -42   1   2     1934.19     2660.55    299.39 o 
 -41   1   2      510.72      951.84    247.88 o 
 -40   1   2     5656.99     5600.95    352.29 o 
 -39   1   2      505.40     1193.02    234.53 o 
 -38   1   2     8209.21     8125.75    396.89 o 
 -37   1   2        6.26      805.73    215.61 o 
 -36   1   2     9506.82     9156.94    407.83 o 
 -35   1   2     1106.77     1856.72    243.32 o 
 -34   1   2     9446.77     9016.20    394.66 o 
 -33   1   2        5.60      570.35    193.03 o 
 -32   1   2     4237.31     3916.39    277.27 o 
 -31   1   2      410.50      699.46    108.67 o 
 -30   1   2    11600.73    11580.09    566.32 o 
 -29   1   2     5849.37     6265.51    463.05 o 
 -28   1   2      956.90     1194.72    294.31 o 
 -27   1   2       47.10      205.85    141.25 o 
 -26   1   2     5212.00     5000.35    419.88 o 
 -25   1   2       32.18      302.99    136.46 o 
 -24   1   2    10177.35    10070.12    372.29 o 
 -23   1   2     1985.43     2809.19    250.96 o 
 -22   1   2    14762.54    14451.34    272.61 o 
 -21   1   2     4191.77     5173.03    146.36 o 
 -20   1   2    13528.10    13378.34    250.94 o 
 -19   1   2     5189.31     5820.71    256.75 o 
 -18   1   2    11232.70    10578.02    374.96 o 
 -17   1   2    21808.59    24012.04    514.32 o 
 -16   1   2    27815.40    28391.11    586.39 o 
 -15   1   2    10844.78    11068.83    272.84 o 
 -14   1   2    23772.50    23874.98    498.21 o 
 -13   1   2    14790.31    14676.79    326.16 o 
 -12   1   2    31905.40    31354.48   1154.29 o 
 -11   1   2     4196.58     4004.22    126.57 o 
 -10   1   2    35537.53    34299.29    847.14 o 
  -9   1   2     3620.49     3131.53     69.52 o 
  -8   1   2    51127.96    51854.13   1231.82 o 
  -7   1   2     6621.81     6020.31     94.54 o 
  -6   1   2    34853.19    35339.84    450.12 o 
  -5   1   2    16832.36    16461.70    219.34 o 
  -4   1   2    22618.48    23593.37    305.39 o 
  -3   1   2    30682.62    32064.25    408.01 o 
  -2   1   2     8454.06     8128.39    128.70 o 
  -1   1   2    48276.32    52367.01    786.03 o 
   0   1   2     1489.33     1291.77     42.93 o 
   1   1   2    27227.26    29270.56    450.67 o 
   2   1   2     4095.10     4077.67     85.01 o 
   3   1   2    12725.57    12251.73    182.35 o 
   4   1   2     6630.80     6742.97    113.79 o 
   5   1   2     5020.25     4507.83    125.18 o 
   6   1   2    16854.40    16964.08    486.72 o 
   7   1   2     3571.00     3136.42     83.47 o 
   8   1   2    12039.45    11934.51    227.10 o 
   9   1   2     4960.06     4375.59     93.12 o 
  10   1   2    10594.12    10927.12    195.59 o 
  11   1   2    16397.20    14420.70    335.06 o 
  12   1   2     4174.35     4436.47    101.67 o 
  13   1   2    17562.31    16015.57    323.23 o 
  14   1   2     3627.36     5184.15    145.04 o 
  15   1   2    49509.80    50412.59    792.87 o 
  16   1   2     3544.40     5582.48    361.56 o 
  17   1   2    15219.51    13736.33    238.55 o 
  18   1   2      745.32     1400.67    141.45 o 
  19   1   2    14139.76    12986.57    233.32 o 
  20   1   2        4.60      420.98    152.83 o 
  21   1   2    11740.93    10859.08    212.37 o 
  22   1   2       48.88      312.62     64.18 o 
  23   1   2     5487.26     4949.02    145.75 o 
  24   1   2       86.07      262.27     70.54 o 
  25   1   2     4287.84     3901.56    131.37 o 
  26   1   2       16.65      363.64    100.18 o 
  27   1   2    16507.13    16325.86    753.53 o 
  28   1   2     1235.08     2000.83    141.62 o 
  29   1   2     8955.13     8242.52    244.77 o 
  30   1   2      818.40     1328.58    139.88 o 
  31   1   2     4329.79     4455.89    195.98 o 
  32   1   2       28.01      470.34    124.93 o 
  33   1   2     8263.05     7679.50    251.26 o 
  34   1   2      928.60     1584.24    229.70 o 
  35   1   2     2790.33     2750.93    252.36 o 
  36   1   2     1019.43     1309.43    219.42 o 
  37   1   2     1084.42     1491.67    230.13 o 
  38   1   2      387.24      705.86    222.36 o 
  39   1   2     1470.56     1906.48    260.07 o 
  40   1   2      358.19      373.47    216.67 o 
 -41   2   2     1239.84     1999.38    414.41 o 
 -40   2   2      413.68      443.23    234.03 o 
 -39   2   2      843.81      983.43    248.62 o 
 -38   2   2      633.16      528.37    223.60 o 
 -37   2   2     1091.60     1037.44    240.86 o 
 -36   2   2      283.08      318.29    212.29 o 
 -35   2   2      201.48      200.49    204.89 o 
 -34   2   2      304.59      290.33    132.38 o 
 -33   2   2      464.62      293.26    188.93 o 
 -32   2   2     1367.93     1233.28    225.72 o 
 -31   2   2      370.82      413.60    184.73 o 
 -30   2   2     2958.50     2420.73    243.08 o 
 -29   2   2      612.41      852.52    188.45 o 
 -28   2   2      936.84      675.44    147.57 o 
 -27   2   2     3026.38     2826.26    188.41 o 
 -26   2   2      941.36      906.73    144.73 o 
 -25   2   2      474.77      590.59    123.00 o 
 -24   2   2     1344.77     1469.90    232.80 o 
 -23   2   2     1977.85     2021.26    151.82 o 
 -22   2   2     2311.17     2154.90    149.61 o 
 -21   2   2      956.93     1015.26    115.62 o 
 -20   2   2     1323.03     1137.32    116.11 o 
 -19   2   2       40.06       27.82     89.03 o 
 -18   2   2      266.56      146.60     76.57 o 
 -17   2   2      175.32      104.81     67.61 o 
 -16   2   2     2003.04     2208.79    120.76 o 
 -15   2   2     1574.90     1253.86     97.30 o 
 -14   2   2      517.77      619.30     74.83 o 
 -13   2   2     6396.39     5869.57    170.48 o 
 -12   2   2     1575.21     1460.72    127.80 o 
 -11   2   2     2891.91     2674.43    103.54 o 
 -10   2   2     2467.43     2350.51     58.58 o 
  -9   2   2       72.12       88.56     22.09 o 
  -8   2   2      178.79      211.12     28.16 o 
  -7   2   2      790.08      835.15     55.52 o 
  -6   2   2      625.27      581.91     36.10 o 
  -5   2   2    23052.18    26080.12    395.60 o 
  -4   2   2     1316.67     1442.37     48.39 o 
  -3   2   2    23165.41    27368.45    384.49 o 
  -2   2   2    29968.94    32480.75    475.66 o 
  -1   2   2      348.54      367.63     28.46 o 
   0   2   2     1869.58     1842.69     66.71 o 
   1   2   2    37749.17    42578.94    585.42 o 
   2   2   2     9140.70     9213.42    152.07 o 
   3   2   2     3770.69     4645.86     80.19 o 
   4   2   2     1913.93     1915.45     48.61 o 
   5   2   2      916.74      872.04     37.84 o 
   6   2   2      843.90      810.42     38.61 o 
   7   2   2      345.28      418.00     31.06 o 
   8   2   2       59.66      109.06     26.93 o 
   9   2   2      156.96      293.65     32.68 o 
  10   2   2     1868.53     2084.05     69.90 o 
  11   2   2      171.96      298.56     39.80 o 
  12   2   2     8879.03     8944.54    163.99 o 
  13   2   2      588.12      622.77     51.30 o 
  14   2   2     3809.22     3347.67     97.18 o 
  15   2   2      913.39     1074.36     64.64 o 
  16   2   2     4428.74     3980.71    111.62 o 
  17   2   2     2755.26     2820.14    118.73 o 
  18   2   2      806.47      668.68     65.26 o 
  19   2   2     1113.65     1085.42     76.13 o 
  20   2   2       96.98      126.77     59.99 o 
  21   2   2       34.32       -7.77     60.88 o 
  22   2   2      111.28      154.04     65.14 o 
  23   2   2       16.57       -8.77     85.25 o 
  24   2   2      211.52      262.42     91.79 o 
  25   2   2     1743.06     1792.84    193.17 o 
  26   2   2     1803.19     1951.78    145.63 o 
  27   2   2      191.88      256.35    102.75 o 
  28   2   2     1921.66     1840.06    146.48 o 
  29   2   2      108.50      190.70    109.73 o 
  30   2   2     1890.65     1777.69    179.52 o 
  31   2   2       45.70        0.48    169.30 o 
  32   2   2     1559.20     1303.43    153.12 o 
  33   2   2      319.19      279.08    131.52 o 
  34   2   2      719.41      583.51    141.06 o 
  35   2   2        1.90     -106.32    173.31 o 
  36   2   2       23.95      -69.41    213.91 o 
  37   2   2        1.72      -91.15    182.37 o 
  38   2   2       14.27       42.52    207.67 o 
  39   2   2      537.24      505.52    417.54 o 
 -39   3   2      283.16      937.15    458.22 o 
 -38   3   2     8229.45     7615.04    745.49 o 
 -37   3   2      107.69      486.22    159.88 o 
 -36   3   2     7364.52     6889.00    277.51 o 
 -35   3   2      104.05      349.51    143.76 o 
 -34   3   2     7264.66     6761.74    910.32 o 
 -33   3   2       75.85       40.48    193.29 o 
 -32   3   2     8221.17     7162.75    296.56 o 
 -31   3   2     1413.91     1708.69    188.00 o 
 -30   3   2    10041.12     8776.86    513.35 o 
 -29   3   2     4693.82     4837.29    422.73 o 
 -28   3   2     7670.18     6397.08    433.87 o 
 -27   3   2      702.67     1065.23    146.66 o 
 -26   3   2    26723.78    22371.72   1508.17 o 
 -25   3   2     2983.42     3124.06    186.25 o 
 -24   3   2    25674.05    22819.89   1266.86 o 
 -23   3   2     2044.58     2534.11    163.04 o 
 -22   3   2    23478.67    21394.93   1020.68 o 
 -21   3   2     1563.57     1648.42    133.53 o 
 -20   3   2    18661.53    17821.46    974.70 o 
 -19   3   2     4055.20     4440.42    176.99 o 
 -18   3   2     9267.52     8783.91    397.52 o 
 -17   3   2    10303.06    10456.52    407.75 o 
 -16   3   2    18738.54    18048.40    423.93 o 
 -15   3   2     7933.89     8123.02    247.93 o 
 -14   3   2    13664.67    13265.29    307.77 o 
 -13   3   2    12861.03    13917.30    314.88 o 
 -12   3   2    30036.65    28408.05    439.99 o 
 -11   3   2    10623.02    11171.77    194.67 o 
 -10   3   2    30383.83    29072.74    449.01 o 
  -9   3   2    16185.64    16201.60    266.11 o 
  -8   3   2    49317.54    48865.88    729.03 o 
  -7   3   2    19139.03    19125.70    308.70 o 
  -6   3   2    20794.61    20269.21    325.53 o 
  -5   3   2    17284.44    16918.58    278.18 o 
  -4   3   2    20950.37    21571.14    463.55 o 
  -3   3   2    47489.61    48127.91   1161.00 o 
  -2   3   2    10877.63    10873.42    214.16 o 
  -1   3   2    27562.25    26557.48    497.51 o 
   0   3   2    11044.03    11148.17    219.88 o 
   1   3   2    54057.23    53666.76    922.48 o 
   2   3   2    15832.56    16534.78    235.59 o 
   3   3   2    20257.66    19533.27    302.19 o 
   4   3   2    10962.86    11619.41    182.11 o 
   5   3   2    24723.94    23609.82    323.33 o 
   6   3   2    27883.60    28282.99    380.83 o 
   7   3   2    27692.03    27645.21    484.15 o 
   8   3   2     5828.42     5844.11    135.86 o 
   9   3   2    30625.46    30905.22    660.59 o 
  10   3   2     3957.85     4669.99    271.64 o 
  11   3   2    37999.49    37996.84   1158.22 o 
  12   3   2      229.07      499.76     71.63 o 
  13   3   2    25103.63    24866.61    779.68 o 
  14   3   2     2667.55     3649.54    187.08 o 
  15   3   2    33146.45    32211.80    994.56 o 
  16   3   2       78.51      329.53     75.16 o 
  17   3   2    14027.60    13404.50    620.62 o 
  18   3   2     1648.89     1874.27    106.57 o 
  19   3   2     7337.16     6615.23    304.75 o 
  20   3   2     2455.67     2754.15    145.41 o 
  21   3   2     6540.57     5867.07    319.61 o 
  22   3   2     1625.40     1840.20    136.96 o 
  23   3   2     7896.09     7248.78    346.67 o 
  24   3   2      280.21      638.04    113.41 o 
  25   3   2    12494.59    11143.75    484.73 o 
  26   3   2     1234.11     2207.19    164.79 o 
  27   3   2    25051.95    23143.33    773.40 o 
  28   3   2      338.43     1308.69    268.10 o 
  29   3   2    22238.68    20275.85   1177.39 o 
  30   3   2     1204.39     2100.77    350.68 o 
  31   3   2     9832.39     9516.72    970.88 o 
  32   3   2      598.14     1192.72    286.35 o 
  33   3   2    11134.66    10114.01    973.45 o 
  34   3   2      960.95     1640.77    327.19 o 
  35   3   2     3516.15     3571.84    342.34 o 
  36   3   2      417.31      461.87    207.53 o 
  37   3   2     1455.48     1425.84    468.39 o 
 -37   4   2     4239.70     4043.06    249.48 o 
 -36   4   2       15.78       62.74    200.43 o 
 -35   4   2     5110.16     4622.46    509.94 o 
 -34   4   2      149.28      401.94    444.27 o 
 -33   4   2     9870.05     8318.52    770.56 o 
 -32   4   2       72.80      453.08    241.50 o 
 -31   4   2    10592.76     9117.90    945.70 o 
 -30   4   2      585.84      873.99    223.86 o 
 -29   4   2    13758.72    11880.52    978.21 o 
 -28   4   2      190.34      778.39    148.39 o 
 -27   4   2    17444.74    14914.22   1183.67 o 
 -26   4   2     3852.11     3900.47    206.55 o 
 -25   4   2    17360.58    14963.02    878.97 o 
 -24   4   2     4275.86     4641.02    254.33 o 
 -23   4   2    13171.47    11627.71    638.01 o 
 -22   4   2     2248.62     2705.58    164.67 o 
 -21   4   2    15342.28    13613.05    897.27 o 
 -20   4   2     1228.35     1658.85    136.71 o 
 -19   4   2    15486.06    13744.16    808.98 o 
 -18   4   2      156.19      572.78    128.06 o 
 -17   4   2    14604.24    13333.68    493.58 o 
 -16   4   2     2363.51     2678.24    158.56 o 
 -15   4   2    19510.04    19213.96    423.89 o 
 -14   4   2     7709.31     7533.63    251.34 o 
 -13   4   2     8495.22     7258.09    229.43 o 
 -12   4   2     6923.83     6365.59    188.35 o 
 -11   4   2    17214.28    17350.17    293.49 o 
 -10   4   2    21843.10    22155.76    360.90 o 
  -9   4   2     9772.94     9893.25    190.65 o 
  -8   4   2    26605.87    27158.96    434.77 o 
  -7   4   2    14890.39    15001.64    264.34 o 
  -6   4   2    24984.92    25724.81    416.23 o 
  -5   4   2    12384.43    12285.36    225.91 o 
  -4   4   2    28825.17    29938.12    525.95 o 
  -3   4   2    11575.56    11213.85    235.33 o 
  -2   4   2      715.82     1386.12     90.31 o 
  -1   4   2    11435.46    11274.04    402.94 o 
   0   4   2    40051.02    41328.42    925.54 o 
   1   4   2    11396.68    11107.74    298.62 o 
   2   4   2    17737.97    17017.06    350.58 o 
   3   4   2     8445.69     8010.68    193.30 o 
   4   4   2    29357.50    29032.10    728.96 o 
   5   4   2     1978.31     2177.88    252.38 o 
   6   4   2    23345.89    22233.31    589.56 o 
   7   4   2     3081.06     3436.98    266.04 o 
   8   4   2    33991.09    32196.12    748.08 o 
   9   4   2     1240.24     2589.82    278.24 o 
  10   4   2    42340.57    41259.16   1318.58 o 
  11   4   2     7302.40     8279.36    338.04 o 
  12   4   2    15650.40    13916.76    591.10 o 
  13   4   2     1083.53     1412.51    169.05 o 
  14   4   2    13067.25    12214.26    613.09 o 
  15   4   2     2167.52     2595.60    117.14 o 
  16   4   2    27455.19    27469.35   1209.09 o 
  17   4   2     3510.48     4437.78    344.85 o 
  18   4   2    26411.66    25679.35   1504.51 o 
  19   4   2      820.40     1730.49    183.50 o 
  20   4   2    21776.71    21532.43   1427.01 o 
  21   4   2      202.01      740.87    134.23 o 
  22   4   2    19558.28    18999.59   1106.49 o 
  23   4   2      393.52     1002.57    130.08 o 
  24   4   2    13801.17    13277.34   1211.69 o 
  25   4   2      683.16     1145.92    139.28 o 
  26   4   2    12324.96    12363.92    864.52 o 
  27   4   2        9.48      275.10    129.14 o 
  28   4   2     2902.64     2813.22    543.76 o 
  29   4   2      486.29      493.31    166.56 o 
  30   4   2     6258.94     5523.06    927.40 o 
  31   4   2       49.37      411.76    277.75 o 
  32   4   2     7693.04     7026.55   1334.50 o 
  33   4   2       70.46      388.68    288.70 o 
  34   4   2     7755.56     6540.65   1201.50 o 
  35   4   2       38.09      342.49    441.14 o 
 -34   5   2     1244.64     1183.79    483.77 o 
 -33   5   2      585.21      499.67    306.87 o 
 -32   5   2      117.36       71.79    156.63 o 
 -31   5   2       50.64      116.11    149.89 o 
 -30   5   2     2661.02     2255.76    305.17 o 
 -29   5   2       41.64        0.89    188.01 o 
 -28   5   2       84.02       74.63    135.99 o 
 -27   5   2      416.76      418.42    142.23 o 
 -26   5   2      248.69      289.11    129.23 o 
 -25   5   2      144.65      215.73    124.21 o 
 -24   5   2     2142.54     1846.12    163.42 o 
 -23   5   2      118.21      229.40    114.13 o 
 -22   5   2     2635.39     2507.18    271.30 o 
 -21   5   2     4004.98     4045.97    212.25 o 
 -20   5   2     4611.35     4497.78    249.22 o 
 -19   5   2     2086.85     2013.82    144.35 o 
 -18   5   2     1124.60     1299.75    125.71 o 
 -17   5   2      312.52      357.16     93.53 o 
 -16   5   2     1373.92     1427.05    118.61 o 
 -15   5   2      343.66      354.01     88.39 o 
 -14   5   2      257.61      343.77     91.13 o 
 -13   5   2       51.48       76.04     79.14 o 
 -12   5   2       98.71      181.28     81.19 o 
 -11   5   2       44.76      189.75     78.78 o 
 -10   5   2      589.01      536.50     88.93 o 
  -9   5   2      744.28      729.06     93.66 o 
  -8   5   2      694.35      659.90     72.11 o 
  -7   5   2     1796.49     1775.15     98.18 o 
  -6   5   2     6551.11     6880.49    190.24 o 
  -5   5   2     7098.48     7332.64    199.03 o 
  -4   5   2     5381.93     5305.09    202.98 o 
  -3   5   2     1880.56     1990.21    132.71 o 
  -2   5   2     2335.46     2262.61    145.78 o 
  -1   5   2     1449.26     1587.33    127.15 o 
   0   5   2       67.06      135.93     77.39 o 
   1   5   2      345.35      389.09     87.69 o 
   2   5   2      158.83      248.63     65.18 o 
   3   5   2      114.65      240.97     80.64 o 
   4   5   2       67.24      135.27     65.28 o 
   5   5   2       95.18       98.55    110.06 o 
   6   5   2       46.12      -59.31     77.73 o 
   7   5   2     1345.75     1550.93    112.99 o 
   8   5   2     3258.38     3456.93    223.68 o 
   9   5   2     4439.13     4523.41    163.74 o 
  10   5   2     2986.28     3397.16    156.32 o 
  11   5   2     2944.50     3118.56    145.33 o 
  12   5   2     3951.18     4259.97    222.13 o 
  13   5   2     4042.19     3799.05    284.61 o 
  14   5   2     1398.07     1862.86    139.84 o 
  15   5   2     1146.00     1174.20    116.76 o 
  16   5   2      839.47     1045.24    116.97 o 
  17   5   2      528.96      612.98    109.24 o 
  18   5   2      657.70      625.47    114.82 o 
  19   5   2      878.93      960.34    154.03 o 
  20   5   2     1760.81     1523.35    236.54 o 
  21   5   2       55.88       86.01    134.32 o 
  22   5   2        0.06       68.90    134.31 o 
  23   5   2      893.70     1070.73    291.70 o 
  24   5   2      271.19      184.86    155.36 o 
  25   5   2     1600.67     1470.15    231.85 o 
  26   5   2       95.48      146.00    152.94 o 
  27   5   2      712.09      672.57    180.21 o 
  28   5   2      784.29      479.17    191.03 o 
  29   5   2      135.87      223.13    178.35 o 
  30   5   2      677.90      311.49    393.15 o 
  31   5   2      793.72      614.75    302.40 o 
  32   5   2      146.03      123.99    312.57 o 
 -30   6   2       31.17      208.77    153.60 o 
 -29   6   2     2240.12     1996.73    295.91 o 
 -28   6   2       90.96      286.47    144.30 o 
 -27   6   2     2649.02     2148.56    204.00 o 
 -26   6   2     1030.41     1216.97    168.89 o 
 -25   6   2     3057.19     2785.80    225.10 o 
 -24   6   2       43.50      185.94    128.39 o 
 -23   6   2     4558.64     3962.78    323.26 o 
 -22   6   2      202.99      434.56    126.90 o 
 -21   6   2     4608.18     4374.31    365.31 o 
 -20   6   2      145.25      280.93    115.65 o 
 -19   6   2      854.93      999.26    131.05 o 
 -18   6   2     2135.06     2030.72    154.49 o 
 -17   6   2     1708.81     1867.67    149.53 o 
 -16   6   2     1627.66     1692.15    142.11 o 
 -15   6   2     3363.24     3200.62    168.72 o 
 -14   6   2     1251.70     1557.12    135.14 o 
 -13   6   2     4557.73     4391.23    207.32 o 
 -12   6   2     1259.66     1668.59    138.73 o 
 -11   6   2     5139.65     5005.11    355.33 o 
 -10   6   2     3481.57     3783.45    177.78 o 
  -9   6   2     1742.12     1842.89    142.49 o 
  -8   6   2     1331.70     1565.07    132.49 o 
  -7   6   2     5348.57     5827.18    212.38 o 
  -6   6   2     2036.09     2255.29    146.69 o 
  -5   6   2     9406.27     9567.68    378.32 o 
  -4   6   2     2263.02     2327.45    119.17 o 
  -3   6   2      898.93      971.23    101.73 o 
  -2   6   2     9861.20     8947.38    236.06 o 
  -1   6   2      643.63     1073.46    121.48 o 
   0   6   2     3619.02     3734.96    186.31 o 
   1   6   2     7035.85     6845.90    247.95 o 
   2   6   2     6952.82     6915.00    247.37 o 
   3   6   2      264.05      497.12    116.69 o 
   4   6   2     4365.58     4364.62    178.32 o 
   5   6   2     1825.42     1881.11    139.80 o 
   6   6   2     3627.35     3695.18    202.81 o 
   7   6   2     3441.82     3435.08    193.61 o 
   8   6   2     2741.22     2704.69    203.42 o 
   9   6   2      591.30      742.91    137.64 o 
  10   6   2     4970.73     4995.51    843.42 o 
  11   6   2      625.75      833.75    152.98 o 
  12   6   2     3865.67     3955.20    665.95 o 
  13   6   2       37.50      230.07    132.57 o 
  14   6   2     4858.19     4699.17    889.71 o 
  15   6   2       35.86      296.24    134.79 o 
  16   6   2     5801.18     5386.47    991.68 o 
  17   6   2      368.67      714.01    160.71 o 
  18   6   2     4704.93     4508.65    904.45 o 
  19   6   2       15.40      166.99    143.70 o 
  20   6   2     2615.81     2493.17    686.55 o 
  21   6   2      635.43      587.69    178.21 o 
  22   6   2     3532.08     3336.76    698.81 o 
  23   6   2      112.17      276.11    177.08 o 
  24   6   2     1331.22     1123.06    192.15 o 
  25   6   2       72.92      276.76    179.10 o 
  26   6   2     3492.85     3238.97    935.74 o 
  27   6   2       37.94      152.10    189.68 o 
  28   6   2     2858.47     3008.49    894.93 o 
 -25   7   2      823.86     1274.04    354.56 o 
 -24   7   2     7013.19     6401.49   1107.48 o 
 -23   7   2      485.47     1278.72    339.43 o 
 -22   7   2     3652.21     3605.35    505.56 o 
 -21   7   2     2812.97     3113.66    477.26 o 
 -20   7   2     9778.27     8984.08   1561.66 o 
 -19   7   2     6737.99     6831.42    512.99 o 
 -18   7   2     8543.29     8239.25    482.33 o 
 -17   7   2     2891.98     3663.19    244.17 o 
 -16   7   2     9495.42     8994.11    506.63 o 
 -15   7   2     3440.60     3864.76    354.81 o 
 -14   7   2     5906.62     6043.92    409.07 o 
 -13   7   2     1793.51     2368.49    204.86 o 
 -12   7   2     4768.96     4761.68    386.66 o 
 -11   7   2     2529.47     2866.77    176.10 o 
 -10   7   2     4468.78     4639.95    298.46 o 
  -9   7   2     3732.10     4148.16    401.94 o 
  -8   7   2     6735.66     6832.35    457.89 o 
  -7   7   2     5758.95     6419.80    429.56 o 
  -6   7   2     5610.33     6615.65    394.46 o 
  -5   7   2     7298.88     7402.89    493.95 o 
  -4   7   2     8096.57     8965.79    403.45 o 
  -3   7   2     9358.44     8740.04    261.49 o 
  -2   7   2     6680.03     7196.20    278.07 o 
  -1   7   2     7368.37     7676.95    237.53 o 
   0   7   2     3831.94     4663.80    229.79 o 
   1   7   2     8914.18     8600.72    584.19 o 
   2   7   2     2414.90     2822.81    252.84 o 
   3   7   2     6646.97     6933.00    345.95 o 
   4   7   2     1309.76     1928.04    193.03 o 
   5   7   2     6935.89     7680.51    915.01 o 
   6   7   2     3086.28     3593.97    488.21 o 
   7   7   2     9425.44    10146.31   1676.02 o 
   8   7   2     2683.00     3370.61    416.76 o 
   9   7   2    10779.20    11692.18   1830.80 o 
  10   7   2     3319.60     3916.11    758.92 o 
  11   7   2     8302.34     8882.47   1936.82 o 
  12   7   2     2735.21     3264.26    690.20 o 
  13   7   2     7884.41     8203.67   1874.49 o 
  14   7   2     1758.78     2160.80    502.95 o 
  15   7   2     5032.81     4872.92   1352.11 o 
  16   7   2       20.41      525.89    173.37 o 
  17   7   2     8873.02     9436.31   2289.16 o 
  18   7   2       13.26      412.87    172.39 o 
  19   7   2     5762.40     5699.64   1553.44 o 
  20   7   2      483.94      616.06    187.57 o 
  21   7   2     4893.52     4972.46   1339.46 o 
  22   7   2      105.43      548.89    201.32 o 
  23   7   2     7257.39     7654.47   1664.54 o 
 -16   8   2       34.33      226.89    176.52 o 
 -15   8   2     2907.10     3087.93    461.09 o 
 -14   8   2      498.05      893.33    185.77 o 
 -13   8   2     1880.40     2003.19    294.18 o 
 -12   8   2      197.82      555.24    258.19 o 
 -11   8   2     1388.29     2398.04    358.86 o 
 -10   8   2     2758.59     3446.45    403.45 o 
  -9   8   2      726.64     1870.18    348.17 o 
  -8   8   2     3686.03     4218.15    436.58 o 
  -7   8   2      991.29     1372.06    339.30 o 
  -6   8   2     3274.38     3604.23    414.41 o 
  -5   8   2      514.98     1154.29    314.78 o 
  -4   8   2     4018.17     3962.83    409.97 o 
  -3   8   2     1437.73     1668.17    206.56 o 
  -2   8   2      214.46      269.40    213.07 o 
  -1   8   2     1825.58     1693.73    243.06 o 
   0   8   2     1071.50     1287.82    240.98 o 
   1   8   2     1209.66     1427.87    245.41 o 
   2   8   2     1200.03     1224.45    247.50 o 
   3   8   2     1095.73     1204.10    193.24 o 
   4   8   2     3879.38     3713.99    502.95 o 
   5   8   2      184.37      208.67    168.41 o 
   6   8   2     3603.50     3499.13    370.59 o 
   7   8   2      549.30      922.04    191.62 o 
   8   8   2     3759.38     3388.78    444.66 o 
   9   8   2      476.10     1044.06    245.02 o 
  10   8   2     6132.61     5690.07   1318.99 o 
  11   8   2      802.53     1416.51    388.33 o 
  12   8   2     1873.75     1937.78    546.24 o 
  13   8   2      322.68      425.72    187.08 o 
  14   8   2     1168.06     1678.32    617.57 o 
 -42   1   3     4564.71     4922.14    349.89 o 
 -41   1   3      263.56      830.50    246.13 o 
 -40   1   3     2609.58     3146.77    299.57 o 
 -39   1   3       43.34      345.40    224.98 o 
 -38   1   3     5830.55     5909.50    356.07 o 
 -37   1   3       39.40      479.93    200.51 o 
 -36   1   3     4408.14     4956.20    322.26 o 
 -35   1   3     1457.40     1810.55    238.37 o 
 -34   1   3     9414.46     9417.43    500.99 o 
 -33   1   3      561.75     1412.67    224.13 o 
 -32   1   3    17003.88    16150.13    543.33 o 
 -31   1   3      456.37      835.38    281.27 o 
 -30   1   3     6737.87     6428.40    480.00 o 
 -29   1   3    11385.15    12763.56    649.39 o 
 -28   1   3    28217.22    26339.81   1504.81 o 
 -26   1   3    19883.55    19300.53    709.53 o 
 -25   1   3      676.75     1261.88    168.43 o 
 -24   1   3    20279.01    20169.73    572.08 o 
 -23   1   3     1733.23     2257.25    319.35 o 
 -22   1   3    17301.19    17407.89    427.77 o 
 -21   1   3     3301.94     3999.02    367.55 o 
 -20   1   3    31285.59    32040.94    674.91 o 
 -19   1   3      390.98      461.19    112.47 o 
 -18   1   3    31673.28    32743.80    675.85 o 
 -17   1   3      673.57     1439.41    645.61 o 
 -16   1   3    18552.38    17500.45    395.36 o 
 -15   1   3      760.83      845.06     96.93 o 
 -14   1   3    33534.12    30716.11    584.19 o 
 -13   1   3      105.07      274.02     36.62 o 
 -12   1   3    20372.55    18676.86    403.65 o 
 -11   1   3     5572.12     5885.27    118.62 o 
 -10   1   3    44450.62    43644.85    558.67 o 
  -9   1   3    24146.07    25517.03    473.10 o 
  -8   1   3    10785.19     9881.49    159.28 o 
  -7   1   3    39929.89    39880.36    530.21 o 
  -6   1   3    39348.66    40066.38    519.69 o 
  -5   1   3    22872.20    23704.49    317.13 o 
  -4   1   3    16074.55    15759.07    218.50 o 
  -3   1   3     7294.33     7103.72    101.38 o 
  -2   1   3    20419.13    20286.34    267.87 o 
  -1   1   3      270.15      390.92     25.87 o 
   0   1   3    20296.31    20301.85    296.80 o 
   1   1   3      587.12      948.35     50.12 o 
   2   1   3    15545.04    14645.84    245.67 o 
   3   1   3      671.63      679.84     55.49 o 
   4   1   3    53201.08    56371.80    923.11 o 
   5   1   3    17999.30    17134.07    333.89 o 
   6   1   3    11726.97    11617.71    183.65 o 
   7   1   3    37054.73    36194.05    507.18 o 
   8   1   3    37311.82    38018.11    532.86 o 
   9   1   3    46509.06    44381.44    617.78 o 
  10   1   3     9797.21    10035.93    188.06 o 
  11   1   3    38099.61    36646.21    521.34 o 
  12   1   3    14050.35    14907.23    241.53 o 
  13   1   3    34029.52    32880.98    477.81 o 
  14   1   3      365.50      322.39     64.79 o 
  15   1   3    11639.47    11518.47    207.26 o 
  16   1   3     1921.69     2257.53    102.13 o 
  17   1   3    10978.88    11391.70    210.32 o 
  18   1   3     5092.43     5724.04    142.60 o 
  19   1   3    14821.32    14954.43    263.65 o 
  20   1   3     2098.72     2914.86    109.13 o 
  21   1   3    15359.68    15475.08    277.21 o 
  22   1   3     3824.35     4496.33    157.35 o 
  23   1   3    17416.54    17044.76    302.86 o 
  24   1   3     2678.19     3982.37    157.69 o 
  25   1   3    22340.31    21507.72    527.53 o 
  26   1   3     4129.77     5487.95    248.60 o 
  27   1   3     4839.32     5025.13    221.28 o 
  28   1   3      561.90      825.40    124.18 o 
  29   1   3     6874.72     6990.04    398.61 o 
  30   1   3       54.44      445.91    118.74 o 
  31   1   3    10010.84     9751.00    451.81 o 
  32   1   3      122.66      418.43    127.42 o 
  33   1   3     4613.50     4956.10    228.08 o 
  34   1   3      108.39      371.42    190.77 o 
  35   1   3     5918.09     6266.82    655.12 o 
  36   1   3      589.21      743.85    206.00 o 
  37   1   3     7789.16     7668.82    765.96 o 
  38   1   3       56.87      428.21    202.56 o 
  39   1   3     6337.82     6741.06    375.15 o 
 -41   2   3     2909.37     3305.96    336.34 o 
 -40   2   3     2340.04     2732.91    313.13 o 
 -39   2   3     3517.24     3804.33    330.51 o 
 -38   2   3     1911.87     2266.84    291.31 o 
 -37   2   3     8642.86     8458.64    424.49 o 
 -36   2   3     1135.37     1673.95    258.85 o 
 -35   2   3    19039.42    19271.41    639.48 o 
 -34   2   3     1495.63     2101.89    250.88 o 
 -33   2   3    16214.09    15783.33    615.61 o 
 -32   2   3       43.71      553.15    265.75 o 
 -31   2   3    20373.72    18968.64    510.00 o 
 -30   2   3     1549.68     2702.05    366.47 o 
 -29   2   3    28270.39    27479.86    648.71 o 
 -28   2   3      298.92      714.70    175.91 o 
 -27   2   3    12055.77    11302.62    347.13 o 
 -26   2   3       15.90      340.99    123.82 o 
 -25   2   3     9162.49     8300.12    280.90 o 
 -24   2   3       56.01      260.53    110.05 o 
 -23   2   3    24523.59    21682.35    807.81 o 
 -22   2   3      265.20      498.74    119.65 o 
 -21   2   3    31527.72    28861.53   1119.12 o 
 -20   2   3      285.69      578.38    124.27 o 
 -19   2   3    35785.29    32756.48   1421.63 o 
 -18   2   3     8351.15     9540.86    391.61 o 
 -17   2   3    64994.64    63737.42   3256.94 o 
 -16   2   3      207.79      449.04     95.39 o 
 -15   2   3    32257.96    30048.01    965.86 o 
 -14   2   3     2123.78     2278.15    139.85 o 
 -13   2   3    63767.97    67024.56    993.74 o 
 -12   2   3    16847.33    19516.11    370.67 o 
 -11   2   3    30525.23    29958.92    460.76 o 
 -10   2   3    18795.79    20890.41    331.80 o 
  -9   2   3    39195.53    38489.26    580.08 o 
  -8   2   3     9311.45     9840.08    150.75 o 
  -7   2   3    39840.21    37977.34    491.26 o 
  -6   2   3    32121.26    34628.01    448.96 o 
  -5   2   3    59138.89    59324.10    749.01 o 
  -4   2   3    13417.72    13751.84    233.50 o 
  -3   2   3    60431.92    60701.16    966.07 o 
  -2   2   3    49690.76    55064.54    750.41 o 
  -1   2   3    53856.16    53557.95    858.94 o 
   0   2   3    10345.55     9385.80    152.80 o 
   1   2   3    37803.88    35623.90    558.32 o 
   2   2   3    22890.05    22250.32    323.03 o 
   3   2   3    22423.32    21465.38    313.17 o 
   4   2   3    10753.72     9962.59    164.00 o 
   5   2   3    35235.21    35490.39    719.32 o 
   6   2   3    39059.73    39071.77    548.32 o 
   7   2   3    42127.41    43271.48    604.80 o 
   8   2   3    29250.90    28555.62    415.19 o 
   9   2   3    59550.90    60656.25    837.24 o 
  10   2   3    11773.42    10516.09    366.42 o 
  11   2   3    24197.68    22419.04    343.58 o 
  12   2   3    22740.19    21622.32    335.19 o 
  13   2   3    39923.71    40320.07    581.45 o 
  14   2   3    37789.21    35972.35    606.28 o 
  15   2   3     9541.23    10366.37    346.77 o 
  16   2   3    17738.76    15665.99    311.04 o 
  17   2   3     2898.03     3311.10    141.09 o 
  18   2   3    21889.78    20358.37    336.55 o 
  19   2   3      440.18      687.46    123.62 o 
  20   2   3    19117.76    18225.49    314.67 o 
  22   2   3    23622.00    22231.29    699.67 o 
  23   2   3     2451.06     3493.30    399.54 o 
  24   2   3    18468.52    17930.17    746.61 o 
  25   2   3     9332.76     9758.06    613.65 o 
  26   2   3     4027.29     4156.50    227.16 o 
  27   2   3      643.42     1134.09    128.59 o 
  28   2   3    20405.78    19095.17   1058.33 o 
  29   2   3     3499.99     4684.45    279.94 o 
  30   2   3    10226.01    10104.13    842.14 o 
  31   2   3      621.64     1085.67    146.91 o 
  32   2   3     8517.70     7995.54    377.62 o 
  33   2   3      304.58      706.46    140.82 o 
  34   2   3     8426.28     8336.77    601.71 o 
  35   2   3      709.52     1316.49    162.47 o 
  36   2   3     8362.27     7657.65    898.58 o 
  37   2   3      577.95      772.48    314.00 o 
  38   2   3     6241.29     5571.69    489.26 o 
 -39   3   3       12.62      280.55    277.62 o 
 -38   3   3     1048.95     1051.49    263.01 o 
 -37   3   3       80.85      349.21    238.35 o 
 -36   3   3     1850.61     1715.53    430.32 o 
 -35   3   3      772.69      728.41    184.74 o 
 -34   3   3      403.80      329.70    165.04 o 
 -33   3   3        8.72     -115.76    179.55 o 
 -32   3   3     2292.16     2312.58    208.33 o 
 -31   3   3       10.88      -57.09    136.06 o 
 -30   3   3      665.70      742.52    161.15 o 
 -29   3   3     2170.12     2324.78    196.09 o 
 -28   3   3     9638.14     8937.78    423.34 o 
 -27   3   3      132.28      283.67    128.17 o 
 -26   3   3    10682.86     9955.71    699.85 o 
 -25   3   3       92.54      165.06    119.12 o 
 -24   3   3     6704.47     6116.23    412.47 o 
 -23   3   3       29.11      190.97    109.94 o 
 -22   3   3     7913.40     6866.07    371.23 o 
 -21   3   3      656.49      567.04    109.20 o 
 -20   3   3     1029.16      736.37    106.70 o 
 -19   3   3      501.90      680.23     99.09 o 
 -18   3   3     4671.34     3876.72    166.75 o 
 -17   3   3       30.73       65.24     76.22 o 
 -16   3   3     3648.37     3017.61    141.32 o 
 -15   3   3      431.28      686.78     84.34 o 
 -14   3   3     4211.54     3764.99    144.17 o 
 -13   3   3       25.06      136.12     52.32 o 
 -12   3   3    13788.02    13502.95    230.71 o 
 -11   3   3     1459.75     1636.52     67.83 o 
 -10   3   3     7927.25     8138.31    153.60 o 
  -9   3   3     2033.26     2262.23     80.07 o 
  -8   3   3    13169.62    14084.70    238.20 o 
  -7   3   3     4442.84     4867.76    110.33 o 
  -6   3   3     3187.11     3398.81     89.20 o 
  -5   3   3     2649.50     2843.80     92.78 o 
  -4   3   3     3879.50     3882.02     92.35 o 
  -3   3   3     4220.88     4079.52     94.40 o 
  -2   3   3     4690.78     4931.94    105.31 o 
  -1   3   3     1347.12     1217.22     87.20 o 
   0   3   3    12217.84    12939.51    209.93 o 
   1   3   3     2715.06     2418.67     74.27 o 
   2   3   3    14050.32    14234.51    232.97 o 
   3   3   3     1774.66     1568.92     76.80 o 
   4   3   3     9716.85     9283.11    149.30 o 
   5   3   3     6292.86     5998.00    109.50 o 
   6   3   3     9319.94     8822.52    160.08 o 
   7   3   3     7960.45     7794.14    157.23 o 
   8   3   3      330.24      312.51     43.82 o 
   9   3   3     9710.90     9326.68    268.74 o 
  10   3   3      693.77      635.77     54.92 o 
  11   3   3     8012.12     7841.24    186.24 o 
  12   3   3      229.58      385.19     52.65 o 
  13   3   3     7547.72     7430.66    245.36 o 
  14   3   3      107.95      173.37     53.65 o 
  15   3   3      560.83      585.66     63.67 o 
  16   3   3     5733.95     5691.41    141.27 o 
  17   3   3     3043.14     3594.27    147.03 o 
  18   3   3     1446.86     1479.24     91.30 o 
  19   3   3      393.45      522.97     73.45 o 
  20   3   3     5864.18     5693.38    191.36 o 
  21   3   3     2321.37     2347.98    141.90 o 
  22   3   3     1664.70     1693.72    135.95 o 
  23   3   3     5029.85     4647.05    187.16 o 
  24   3   3       63.48      250.39    102.63 o 
  25   3   3     7982.87     7156.71    400.45 o 
  26   3   3       10.72      265.79    112.11 o 
  27   3   3     3254.32     2929.18    243.33 o 
  28   3   3      568.28      584.52    147.96 o 
  29   3   3     4557.96     3996.59    626.83 o 
  30   3   3      153.15      298.30    153.35 o 
  31   3   3     3649.95     3419.56    671.69 o 
  32   3   3       40.74       -8.45    149.26 o 
  33   3   3      698.87      695.46    301.09 o 
  34   3   3      671.17      383.23    304.87 o 
  35   3   3      581.48      532.36    338.12 o 
  36   3   3      184.41      -53.38    176.10 o 
 -37   4   3      430.63      372.69    277.97 o 
 -36   4   3       97.86       33.16    250.79 o 
 -35   4   3     1235.70     1338.42    332.92 o 
 -34   4   3       21.69       41.97    197.33 o 
 -33   4   3     2574.49     2211.88    331.68 o 
 -32   4   3      139.29      211.53    191.23 o 
 -31   4   3     3806.82     3457.36    230.94 o 
 -30   4   3     1596.52     1834.81    322.02 o 
 -29   4   3     2158.00     2015.02    225.19 o 
 -28   4   3      548.18      385.14    146.04 o 
 -27   4   3     1839.73     1725.15    172.77 o 
 -26   4   3      254.62      303.37    131.19 o 
 -25   4   3     2311.06     1951.91    172.25 o 
 -24   4   3      121.96      195.90    119.68 o 
 -23   4   3     2033.53     1762.25    154.11 o 
 -22   4   3     1027.58     1181.66    133.59 o 
 -21   4   3      986.63      908.27    122.61 o 
 -20   4   3     4077.70     4227.02    185.40 o 
 -19   4   3    12138.27    11096.97    379.34 o 
 -18   4   3      506.57      718.78    112.31 o 
 -17   4   3     9125.96     8412.91    355.01 o 
 -16   4   3      335.72      553.27     91.09 o 
 -15   4   3     6055.29     5823.15    193.37 o 
 -14   4   3      603.70      666.33     87.34 o 
 -13   4   3     4253.62     3992.63    152.76 o 
 -12   4   3      340.47      451.45     74.99 o 
 -11   4   3      732.23      878.93     62.41 o 
 -10   4   3      144.57      195.02     46.89 o 
  -9   4   3     9072.54     9377.88    183.27 o 
  -8   4   3     1026.10     1066.99     70.64 o 
  -7   4   3     1859.16     1781.58     83.35 o 
  -6   4   3     3005.50     3598.63    107.69 o 
  -5   4   3     1887.69     2589.42     93.95 o 
  -4   4   3     4857.05     5526.31    145.67 o 
  -3   4   3    22573.87    23293.33    421.83 o 
  -2   4   3     5199.41     5707.69    150.88 o 
  -1   4   3     8444.66     8399.08    191.37 o 
   0   4   3     1587.59     1654.29     88.18 o 
   1   4   3     2174.18     2664.95     87.73 o 
   2   4   3       72.45       96.95     36.68 o 
   3   4   3     5366.70     5253.22    138.41 o 
   4   4   3     2215.79     2031.50     71.55 o 
   5   4   3     5120.30     5133.87    119.91 o 
   6   4   3     7802.07     7831.86    193.86 o 
   7   4   3     1064.08     1272.49     82.14 o 
   8   4   3    12394.74    12471.25    366.30 o 
   9   4   3     7904.72     8095.45    288.72 o 
  10   4   3     8994.25     8454.65    243.14 o 
  11   4   3     3604.14     3898.98    116.10 o 
  12   4   3     1173.03     1262.29     81.51 o 
  13   4   3     2472.60     2718.34    103.88 o 
  14   4   3     2288.76     2329.50    100.57 o 
  15   4   3     1572.02     1718.64     93.46 o 
  16   4   3      387.29      383.05     63.60 o 
  17   4   3      450.25      444.00     93.68 o 
  18   4   3      552.82      631.50    137.31 o 
  19   4   3       21.06        6.68    113.92 o 
  20   4   3     2993.77     2968.41    340.86 o 
  21   4   3       38.74      110.20    116.18 o 
  22   4   3     6102.28     5693.62    932.74 o 
  23   4   3     1046.80     1086.27    159.38 o 
  24   4   3     5657.82     5171.78    543.89 o 
  25   4   3     1031.21      978.05    244.76 o 
  26   4   3     1549.96     1835.41    223.63 o 
  27   4   3     1813.33     1564.69    339.04 o 
  28   4   3     1486.77     1403.49    236.15 o 
  29   4   3      282.08      304.27    162.88 o 
  30   4   3      217.07       77.34    183.21 o 
  31   4   3       79.70     -164.88    153.54 o 
  32   4   3      333.04      160.71    175.18 o 
  33   4   3      254.95      -19.78    221.55 o 
  34   4   3      451.00      173.18    398.76 o 
 -34   5   3     5534.64     4806.34    619.23 o 
 -33   5   3      470.23      462.87    326.36 o 
 -32   5   3     8567.26     7283.22    812.66 o 
 -31   5   3      297.44      412.36    161.74 o 
 -30   5   3     8358.55     7449.20    852.11 o 
 -29   5   3      668.05      883.96    165.05 o 
 -28   5   3    13777.81    11471.26    796.00 o 
 -27   5   3       65.90      569.85    143.82 o 
 -26   5   3    14929.49    12940.25   1018.44 o 
 -25   5   3       75.99      469.09    129.33 o 
 -24   5   3     8662.12     8016.27    546.44 o 
 -23   5   3     1185.77     1465.91    145.40 o 
 -22   5   3    15850.04    14586.86    883.13 o 
 -21   5   3     1138.21     1610.15    164.98 o 
 -20   5   3    12797.96    11496.91    728.40 o 
 -19   5   3       52.38      431.69    103.19 o 
 -18   5   3    16799.49    15284.02    493.10 o 
 -17   5   3      189.61      554.76    103.87 o 
 -16   5   3    16258.96    15743.88    381.87 o 
 -15   5   3       43.16      426.22     93.19 o 
 -14   5   3    23390.97    21652.59    786.41 o 
 -13   5   3      180.39      788.85    103.85 o 
 -12   5   3    25316.50    25491.55    649.95 o 
 -11   5   3     1004.22     1742.82    123.92 o 
 -10   5   3    25681.63    24564.26    742.12 o 
  -9   5   3     3133.99     4085.51    166.78 o 
  -8   5   3    16976.57    17073.88    307.47 o 
  -7   5   3     7014.76     7762.69    233.31 o 
  -6   5   3    17474.60    17737.94    413.93 o 
  -5   5   3    10902.20    11554.31    263.21 o 
  -4   5   3    12942.93    12493.73    407.84 o 
  -3   5   3     5247.60     5720.20    168.27 o 
  -2   5   3    10600.88    10275.77    267.97 o 
  -1   5   3     7960.26     8064.83    202.50 o 
   0   5   3     9300.94     8950.68    218.50 o 
   1   5   3     1385.92     1757.61    133.37 o 
   2   5   3    10959.71    10654.90    307.08 o 
   3   5   3     5495.37     5911.40    302.34 o 
   4   5   3    14552.27    14918.90    572.61 o 
   5   5   3    10385.97    10630.88    286.03 o 
   6   5   3     6689.75     6869.97    305.76 o 
   7   5   3    13502.88    12421.48    904.06 o 
   8   5   3     7535.39     8206.72    858.68 o 
   9   5   3    15296.71    14413.89   1153.25 o 
  10   5   3     6048.01     6816.95    764.01 o 
  11   5   3    17723.16    17386.21   2008.41 o 
  12   5   3     5479.56     6566.37   1010.07 o 
  13   5   3    18009.71    17226.77   2130.59 o 
  14   5   3     2210.23     2866.11    369.42 o 
  15   5   3    13614.82    13439.03   1913.35 o 
  16   5   3     3764.76     3994.13    849.81 o 
  17   5   3     5765.25     5896.90    850.46 o 
  18   5   3     3523.16     3968.29    601.53 o 
  19   5   3     9463.34     9366.94   1705.62 o 
  20   5   3     5273.73     5315.15    992.34 o 
  21   5   3    14282.90    13695.71   2235.56 o 
  22   5   3      412.73      880.30    163.42 o 
  23   5   3     9514.79     8560.86   1567.66 o 
  24   5   3     1174.63     1817.29    279.58 o 
  25   5   3    10091.99     8563.87   1492.55 o 
  26   5   3      983.86     1642.25    243.72 o 
  27   5   3     9125.59     8903.83   1548.75 o 
  28   5   3       28.57      336.33    174.16 o 
  29   5   3     6201.46     5758.41   1283.52 o 
  30   5   3      182.39      458.94    210.72 o 
  31   5   3     4781.68     4985.25   1392.79 o 
 -30   6   3       69.07       88.41    150.90 o 
 -29   6   3     2775.61     2698.25    221.78 o 
 -28   6   3      908.80     1002.51    169.25 o 
 -27   6   3     4589.61     4272.57    411.22 o 
 -26   6   3       27.68      296.99    137.52 o 
 -25   6   3     6237.18     5722.82    500.16 o 
 -24   6   3      133.74      348.20    132.55 o 
 -23   6   3     5125.38     4909.24    326.83 o 
 -22   6   3      252.10      584.39    165.86 o 
 -21   6   3    10958.65    10237.34    621.65 o 
 -20   6   3      312.61      622.65    128.02 o 
 -19   6   3     8649.10     8438.18    424.04 o 
 -18   6   3      927.64     1228.38    136.46 o 
 -17   6   3     8044.30     7685.02    276.35 o 
 -16   6   3     4126.67     4200.68    192.72 o 
 -15   6   3     8301.05     7574.61    380.93 o 
 -14   6   3     2191.92     2691.25    163.54 o 
 -13   6   3    12569.52    12359.48    408.59 o 
 -12   6   3     3797.46     4356.20    188.65 o 
 -11   6   3    10677.21    10147.12    298.07 o 
 -10   6   3      390.77      899.98    119.85 o 
  -9   6   3    11542.20    10937.63    485.62 o 
  -8   6   3      272.57      616.99    110.28 o 
  -7   6   3     8571.44     8530.18    318.23 o 
  -6   6   3       94.36      422.70    102.66 o 
  -5   6   3     7135.40     7350.21    240.32 o 
  -4   6   3      432.20      800.57     86.85 o 
  -3   6   3     8815.16     9054.52    236.39 o 
  -2   6   3    20501.27    19277.80    417.91 o 
  -1   6   3     9178.79     9318.56    486.84 o 
   0   6   3     6260.16     6749.92    252.84 o 
   1   6   3     6929.02     7403.84    468.52 o 
   2   6   3    14316.77    14336.14    915.14 o 
   3   6   3     6753.70     7387.81    914.36 o 
   4   6   3     8234.19     8789.78    734.41 o 
   5   6   3     9675.13     9802.42    707.15 o 
   6   6   3     4805.60     5498.13    559.28 o 
   7   6   3     5581.03     5337.83    470.87 o 
   8   6   3     2840.91     3313.97    204.93 o 
   9   6   3     3234.11     3060.55    314.39 o 
  10   6   3      557.79      877.50    150.35 o 
  11   6   3      895.42      886.33    207.73 o 
  12   6   3     4544.79     5013.67    822.30 o 
  13   6   3     2774.05     3184.05    490.56 o 
  14   6   3     8764.44     8258.86   1897.44 o 
  15   6   3     3095.13     3939.15    603.10 o 
  16   6   3     9641.73     8923.48   1741.35 o 
  17   6   3     1581.51     2146.35    494.08 o 
  18   6   3     6900.56     6548.25   1615.90 o 
  19   6   3     1439.31     2065.16    511.56 o 
  20   6   3     5546.81     5411.87   1090.66 o 
  21   6   3     2044.17     2431.62    590.19 o 
  22   6   3     1691.76     1780.85    417.28 o 
  23   6   3      612.92      799.13    215.94 o 
  24   6   3     2008.22     2427.93    682.90 o 
  25   6   3      568.06      634.65    191.02 o 
  26   6   3     2406.74     2441.90    503.60 o 
  27   6   3      227.04       74.12    187.67 o 
 -24   7   3      658.69      595.24    148.39 o 
 -23   7   3      302.64      288.19    140.15 o 
 -22   7   3        9.16       13.18    129.42 o 
 -21   7   3      443.95      380.41    165.07 o 
 -20   7   3     1252.70     1023.70    157.71 o 
 -19   7   3       18.23      190.94    128.43 o 
 -18   7   3      137.16      321.76    124.49 o 
 -17   7   3        3.58      188.40    119.00 o 
 -16   7   3       42.77      211.71    113.46 o 
 -15   7   3       35.52       81.74    109.46 o 
 -14   7   3      263.30      275.17    112.61 o 
 -13   7   3        2.45      136.88    111.33 o 
 -12   7   3     1480.42     1211.61    141.28 o 
 -11   7   3       27.71      161.03    144.49 o 
 -10   7   3     1562.79     1828.79    199.71 o 
  -9   7   3       45.83      116.43    148.72 o 
  -8   7   3     1541.63     1460.34    193.42 o 
  -7   7   3        1.96       58.39    147.19 o 
  -6   7   3       35.42       70.48    148.08 o 
  -5   7   3       45.74      -36.86    140.50 o 
  -4   7   3      958.35      941.74    180.14 o 
  -3   7   3        7.34      107.46    133.74 o 
  -2   7   3     1302.61     1227.32    224.55 o 
  -1   7   3       19.94      229.50    179.17 o 
   0   7   3      221.51      112.22    127.44 o 
   1   7   3      114.93       98.40    124.79 o 
   2   7   3       63.18      -32.04    121.03 o 
   3   7   3       43.48        6.93    134.03 o 
   4   7   3      746.76      766.36    157.54 o 
   5   7   3      214.75      266.80    140.11 o 
   6   7   3      775.43      614.59    156.78 o 
   7   7   3       82.55       77.70    148.92 o 
   8   7   3       54.25      -67.16    128.67 o 
   9   7   3        1.61     -153.55    248.54 o 
  10   7   3        6.08       31.71    168.35 o 
  11   7   3      101.69      139.19    145.74 o 
  12   7   3      264.26      213.81    159.39 o 
  13   7   3        9.48       62.74    147.85 o 
  14   7   3      589.07      519.72    176.69 o 
  15   7   3       16.24      122.97    152.41 o 
  16   7   3        4.66      119.33    157.07 o 
  17   7   3      112.30      206.31    165.66 o 
  18   7   3        2.50      -68.07    164.03 o 
  19   7   3      287.09       69.79    177.49 o 
  20   7   3     1234.55     1147.14    429.80 o 
  21   7   3      542.12      374.93    183.86 o 
 -15   8   3     1525.32     2356.83    376.85 o 
 -14   8   3      629.32     1045.02    314.78 o 
 -13   8   3     2994.69     3415.77    457.31 o 
 -12   8   3     1048.67     1420.60    211.13 o 
 -11   8   3     4820.53     5203.25    829.86 o 
 -10   8   3      590.92     1090.03    202.46 o 
  -9   8   3     5822.67     5868.22    853.59 o 
  -8   8   3      447.58      825.22    186.29 o 
  -7   8   3     4172.05     4058.42    430.84 o 
  -6   8   3      764.13     1156.27    203.73 o 
  -5   8   3      512.35      773.96    191.74 o 
  -4   8   3     2074.07     2135.94    229.03 o 
  -3   8   3     3155.10     2679.02    266.80 o 
  -2   8   3      499.05      751.10    246.19 o 
  -1   8   3     2812.02     2349.21    422.49 o 
   0   8   3     2048.26     2061.09    272.79 o 
   1   8   3      993.60     1433.09    260.80 o 
   2   8   3     1847.73     1797.42    259.23 o 
   3   8   3     3267.29     3024.74    315.04 o 
   4   8   3     2463.10     3055.33    596.18 o 
   5   8   3     4019.58     3726.78    586.14 o 
   6   8   3     2008.43     2228.36    277.23 o 
   7   8   3     3110.72     3035.33    598.66 o 
   8   8   3      899.86     1086.77    197.37 o 
   9   8   3      908.67      921.05    197.45 o 
  10   8   3     1164.22     1208.11    206.67 o 
  11   8   3      271.54      469.12    183.85 o 
  12   8   3     2315.40     2697.39    770.40 o 
 -41   0   4     7342.14     7708.41    574.02 o 
 -40   0   4     3770.62     4364.98    465.52 o 
 -39   0   4    15505.05    14130.56    760.23 o 
 -38   0   4     3885.74     4661.77    463.18 o 
 -37   0   4    10823.10    10132.01    624.09 o 
 -36   0   4     3060.27     3843.64    424.84 o 
 -35   0   4     7331.73     7386.59    524.99 o 
 -34   0   4     1644.57     2561.56    370.33 o 
 -33   0   4     8968.23     9514.96    577.41 o 
 -32   0   4     4510.17     4822.94    427.71 o 
 -31   0   4    12693.87    14675.89    720.06 o 
 -30   0   4      494.05     1434.39    294.96 o 
 -29   0   4    10450.03    11693.14    619.13 o 
 -28   0   4     5779.07     6631.57    459.53 o 
 -27   0   4    23350.31    23107.76    944.09 o 
 -26   0   4     9525.75    10792.09    570.63 o 
 -25   0   4    59217.45    55166.63   1874.88 o 
 -24   0   4     3938.48     5841.10    405.54 o 
 -23   0   4    45985.97    44619.00   1153.89 o 
 -22   0   4     6561.08     7301.16    314.70 o 
 -21   0   4    41182.64    37574.80    984.54 o 
 -20   0   4     1930.22     2550.60    191.92 o 
 -19   0   4    31502.33    29168.10    780.79 o 
 -18   0   4     3202.02     3576.50    201.46 o 
 -17   0   4    21667.70    20844.12    579.75 o 
 -16   0   4       83.06      334.51     87.80 o 
 -15   0   4    74922.87    78057.41   1544.08 o 
 -14   0   4     3186.74     4763.93    132.41 o 
 -13   0   4    19005.26    16039.62    311.01 o 
 -12   0   4     4689.05     5170.34    133.79 o 
 -11   0   4    91152.18    91078.01   1519.93 o 
 -10   0   4     5121.75     5350.17    131.20 o 
  -9   0   4    83152.16    85105.78   1413.51 o 
  -8   0   4     5941.82     7290.71    187.71 o 
  -7   0   4   134631.23   139665.89   2291.41 o 
  -6   0   4    11577.10    13361.54    252.84 o 
  -5   0   4    27273.97    25763.72    557.48 o 
  -4   0   4      389.44      406.90     56.20 o 
  -3   0   4    56131.65    56830.73    952.02 o 
  -2   0   4    11624.70    11290.65    241.93 o 
  -1   0   4    38892.10    38436.43    748.21 o 
   0   0   4     7231.58     6682.02    237.20 o 
   1   0   4     8359.62     7067.35    168.05 o 
   2   0   4     1472.81     1371.47    102.62 o 
   3   0   4    65362.09    68482.45   2063.96 o 
   4   0   4    52261.98    57321.90   1264.74 o 
   5   0   4    40785.96    39179.54    774.05 o 
   6   0   4     8528.36     8922.38    211.94 o 
   7   0   4    59541.00    57691.65   1115.08 o 
   8   0   4    10227.98    10120.83    239.71 o 
   9   0   4    12891.89    11181.70    263.01 o 
  10   0   4    45953.86    51892.48   1015.71 o 
  11   0   4    69499.44    75628.43   1454.95 o 
  12   0   4    18323.63    18130.73    403.39 o 
  13   0   4    16486.92    16979.69    386.42 o 
  14   0   4    11438.84    11429.63    287.55 o 
  15   0   4    13988.53    13480.75    328.80 o 
  16   0   4    11861.11    12435.69    315.52 o 
  17   0   4    12880.82    13167.66    334.31 o 
  18   0   4     6496.23     6966.55    221.35 o 
  19   0   4     9879.85     9804.26    376.46 o 
  20   0   4     7277.21     7870.64    250.31 o 
  21   0   4    20707.49    20179.59    631.78 o 
  22   0   4     5218.83     5625.52    221.52 o 
  23   0   4     5013.48     4684.03    206.27 o 
  24   0   4     8850.02     8620.23    332.39 o 
  25   0   4     2167.09     3352.55    184.59 o 
  26   0   4    37979.78    37745.30   1103.44 o 
  27   0   4     9804.65    12288.39    941.09 o 
  28   0   4    13469.25    13455.26    703.50 o 
  29   0   4     2235.74     3369.34    208.55 o 
  30   0   4    15919.82    15557.78    708.20 o 
  31   0   4     2327.31     3331.70    360.42 o 
  32   0   4    12336.23    11440.43    606.88 o 
  33   0   4     2062.33     2836.44    338.26 o 
  34   0   4     6391.93     6405.72    456.40 o 
  35   0   4     1772.92     2642.93    376.33 o 
  36   0   4     3240.70     2622.59    356.77 o 
  37   0   4      319.00      418.32    277.23 o 
  38   0   4     2722.20     2860.69    407.11 o 
 -41   1   4      750.29     1095.21    269.41 o 
 -40   1   4     1323.22     1586.30    262.46 o 
 -39   1   4     2300.24     2431.51    289.71 o 
 -38   1   4     2034.93     2510.47    286.85 o 
 -37   1   4     2879.14     3187.80    299.69 o 
 -36   1   4     2935.01     3388.76    309.57 o 
 -35   1   4     1525.71     2038.75    258.81 o 
 -34   1   4     5403.16     5513.71    328.09 o 
 -33   1   4     4048.99     4017.93    299.11 o 
 -32   1   4     4846.04     5072.86    435.14 o 
 -31   1   4     7727.28     8671.88    697.24 o 
 -30   1   4    20010.93    19780.11   1821.15 o 
 -29   1   4      265.86      748.84    170.79 o 
 -28   1   4     7320.53     6979.44    278.28 o 
 -27   1   4      248.04      608.85    138.84 o 
 -26   1   4     7459.70     6965.63    264.90 o 
 -25   1   4      286.89      489.25    123.94 o 
 -24   1   4     8372.13     7992.31    271.67 o 
 -23   1   4      800.08      975.36    132.37 o 
 -22   1   4     3292.53     3109.14    173.56 o 
 -21   1   4      258.80      309.17     90.07 o 
 -20   1   4     8167.72     8165.07    251.60 o 
 -19   1   4     1544.40     1586.50    125.14 o 
 -18   1   4     8782.37     8128.63    242.13 o 
 -17   1   4      920.10      813.87     71.60 o 
 -16   1   4    22280.39    21423.21    359.35 o 
 -15   1   4     1015.01     1401.14    127.84 o 
 -14   1   4    37695.51    37918.35    473.40 o 
 -13   1   4       29.31      129.13     32.81 o 
 -12   1   4    35702.07    35495.40    441.74 o 
 -11   1   4        1.41      122.44     32.28 o 
 -10   1   4    28948.01    28467.03    364.75 o 
  -9   1   4       87.63      194.27     36.72 o 
  -8   1   4    19708.23    18671.29    276.99 o 
  -7   1   4       36.88      208.00     27.71 o 
  -6   1   4     5677.05     5041.44     86.04 o 
  -5   1   4     3491.27     3521.76     68.42 o 
  -4   1   4     8054.13     7372.63    110.45 o 
  -3   1   4     4355.70     4761.43     84.84 o 
  -2   1   4    10015.59     8876.52    133.46 o 
  -1   1   4    16024.87    16894.79    241.08 o 
   0   1   4    17532.93    16707.50    259.62 o 
   1   1   4    12288.13    13524.53    239.75 o 
   2   1   4    43077.65    45314.61    742.11 o 
   3   1   4    28631.84    29732.20    517.54 o 
   4   1   4    28656.30    29256.61    415.75 o 
   5   1   4     9475.95     9870.04    162.44 o 
   6   1   4    30452.92    31327.34    445.33 o 
   7   1   4     3975.97     4026.73    104.20 o 
   8   1   4    19917.62    21184.39    317.06 o 
   9   1   4     1709.91     1939.02     91.66 o 
  10   1   4    11186.18    11360.50    194.20 o 
  11   1   4     1678.54     1783.55     72.16 o 
  12   1   4     7516.80     7134.18    144.00 o 
  13   1   4     1431.93     1846.66     79.74 o 
  14   1   4    13094.05    13659.31    303.52 o 
  15   1   4     6133.21     6174.48    164.84 o 
  16   1   4     7657.67     7654.58    163.31 o 
  17   1   4     5213.55     5502.08    137.52 o 
  18   1   4    15664.00    16063.65    279.58 o 
  19   1   4    13215.15    13328.52    246.07 o 
  20   1   4     6054.13     6119.61    157.92 o 
  21   1   4     8486.21     7885.12    183.34 o 
  22   1   4     4393.47     4641.94    142.29 o 
  23   1   4     5371.32     5221.83    157.13 o 
  24   1   4     3303.44     3299.32    131.71 o 
  25   1   4     1320.80     1261.63    104.57 o 
  26   1   4      374.08      503.16     96.26 o 
  27   1   4     6097.22     5916.53    193.62 o 
  28   1   4     2445.41     2515.35    167.62 o 
  29   1   4     2499.52     2500.65    163.55 o 
  30   1   4      566.50      921.18    135.39 o 
  31   1   4     1292.27     1676.61    176.41 o 
  32   1   4     1530.07     1846.86    163.61 o 
  33   1   4     3039.62     3072.28    191.90 o 
  34   1   4      829.53      960.43    204.97 o 
  35   1   4     3826.87     3113.93    397.46 o 
  36   1   4      155.48      486.91    280.36 o 
  37   1   4     2537.41     2588.42    381.81 o 
 -40   2   4      144.85       98.92    224.79 o 
 -39   2   4     1009.43     1384.36    280.63 o 
 -38   2   4      814.92      850.27    251.92 o 
 -37   2   4       92.15      338.61    232.49 o 
 -36   2   4      719.09      948.48    239.01 o 
 -35   2   4      156.39       68.03    201.08 o 
 -34   2   4      604.70      553.13    169.38 o 
 -33   2   4       19.75       60.35    154.73 o 
 -32   2   4      449.31      354.05    156.60 o 
 -31   2   4       23.37       16.75    142.56 o 
 -30   2   4       63.60       35.68    130.63 o 
 -29   2   4     2253.86     2182.54    195.61 o 
 -28   2   4      586.58      683.08    148.44 o 
 -27   2   4     1649.12     1875.52    175.91 o 
 -26   2   4       34.40       25.02    118.48 o 
 -25   2   4     3230.18     2955.57    188.53 o 
 -24   2   4      154.26       17.72    102.21 o 
 -23   2   4     1450.70     1232.15    135.06 o 
 -22   2   4       68.78       51.82    101.79 o 
 -21   2   4     3640.34     3583.33    176.25 o 
 -20   2   4     2618.74     2696.58    155.81 o 
 -19   2   4     1132.02     1195.18    118.61 o 
 -18   2   4      506.87      459.04     93.05 o 
 -17   2   4      185.74      141.62     36.38 o 
 -16   2   4        6.77        1.50     49.12 o 
 -15   2   4      520.92      510.11     50.61 o 
 -14   2   4      752.17      722.23     53.37 o 
 -13   2   4      636.31      683.89     53.25 o 
 -12   2   4      100.81      192.27     33.73 o 
 -11   2   4    12092.87    12461.51    190.74 o 
 -10   2   4      364.97      600.09     47.41 o 
  -9   2   4     3763.30     3348.02     77.38 o 
  -8   2   4     1976.19     2394.12     65.83 o 
  -7   2   4    20776.98    21898.89    300.37 o 
  -6   2   4     1055.03     1259.87     51.19 o 
  -5   2   4    18390.75    20338.77    279.60 o 
  -4   2   4       22.50      137.73     57.60 o 
  -3   2   4     1873.41     2173.38     81.53 o 
  -2   2   4     4630.83     4613.77     93.12 o 
  -1   2   4      776.43      843.83     53.71 o 
   0   2   4      160.98      318.65     42.82 o 
   1   2   4     2747.18     3432.00     98.37 o 
   2   2   4       18.84       45.20     38.15 o 
   3   2   4      742.41      872.81     58.57 o 
   4   2   4       28.61       47.69     39.75 o 
   5   2   4     1053.41     1502.72     54.53 o 
   6   2   4      504.78      631.22     43.97 o 
   7   2   4     1095.98     1095.53     56.68 o 
   8   2   4       10.54       78.92     36.86 o 
   9   2   4      461.92      718.29     52.58 o 
  10   2   4      221.95      293.73     55.01 o 
  11   2   4     1204.01     1144.75     67.10 o 
  12   2   4     3316.20     3171.66     97.88 o 
  13   2   4     1235.95     1285.27     73.93 o 
  14   2   4      703.75      583.25     63.23 o 
  15   2   4      484.55      471.58     62.95 o 
  16   2   4      476.21      569.94     67.04 o 
  17   2   4     3421.68     3511.55    118.48 o 
  18   2   4     1162.50     1216.67     85.27 o 
  19   2   4      879.16      961.08     83.90 o 
  20   2   4       64.39       58.31     67.53 o 
  21   2   4     1544.84     1371.42     98.31 o 
  22   2   4       49.97       47.12     73.54 o 
  23   2   4      618.69      619.35     89.43 o 
  24   2   4      525.13      611.12    106.24 o 
  25   2   4      133.48      111.57    102.12 o 
  26   2   4     1165.70     1130.65    128.85 o 
  27   2   4       21.76      -72.78    122.09 o 
  28   2   4      674.23      695.36    153.98 o 
  29   2   4       11.54      -93.30    126.36 o 
  30   2   4     1819.70     1590.08    190.54 o 
  31   2   4      374.45      290.59    154.44 o 
  32   2   4      636.94      535.93    250.63 o 
  33   2   4      584.31      261.15    169.17 o 
  34   2   4       99.11      -40.19    158.66 o 
  35   2   4      439.42      318.14    178.35 o 
  36   2   4       75.52      -77.44    174.47 o 
 -39   3   4     3328.74     3561.25    344.63 o 
 -38   3   4     2962.92     3322.78    333.22 o 
 -37   3   4     5394.36     5188.63    298.09 o 
 -36   3   4     4813.55     4660.81    279.57 o 
 -35   3   4     5457.30     5318.54    288.28 o 
 -34   3   4     7194.34     6493.83    303.66 o 
 -33   3   4     2365.34     2647.98    229.57 o 
 -32   3   4     2476.87     2650.25    218.29 o 
 -31   3   4     4617.72     4490.36    250.04 o 
 -30   3   4    13509.57    12294.87    645.61 o 
 -29   3   4       86.62      389.94    140.98 o 
 -28   3   4    12292.70    11245.33    603.02 o 
 -27   3   4      324.88      309.88    137.74 o 
 -26   3   4     8585.11     7711.53    605.49 o 
 -25   3   4      184.78      381.88    122.84 o 
 -24   3   4    21288.23    19329.91   1334.88 o 
 -23   3   4     3669.02     3309.90    187.79 o 
 -22   3   4    15130.87    14134.27    703.48 o 
 -21   3   4     5358.21     5036.66    204.45 o 
 -20   3   4    13444.56    12638.52    633.27 o 
 -19   3   4      672.17      837.14    106.29 o 
 -18   3   4    18097.46    16559.75    633.73 o 
 -17   3   4      669.31      989.00    106.67 o 
 -16   3   4    29885.73    27735.64    583.43 o 
 -15   3   4      701.75     1062.86    239.82 o 
 -14   3   4    32975.58    32257.38    652.02 o 
 -13   3   4      540.79      798.32    137.18 o 
 -12   3   4    38240.48    36570.00    563.25 o 
 -11   3   4     2143.48     2608.27    144.10 o 
 -10   3   4    28643.29    27994.84    438.79 o 
  -9   3   4      373.35      779.61     83.72 o 
  -8   3   4    33885.19    34443.18    458.45 o 
  -7   3   4      123.75      350.51     38.10 o 
  -6   3   4    20842.98    21385.29    300.62 o 
  -5   3   4      625.83      949.61     59.25 o 
  -4   3   4    24507.28    25221.30    372.74 o 
  -3   3   4     2875.25     3475.32    167.96 o 
  -2   3   4    33681.60    33413.37    596.64 o 
  -1   3   4     8389.32     9502.17    226.20 o 
   0   3   4    53534.21    52770.73    729.76 o 
   1   3   4    14091.42    15375.69    333.40 o 
   2   3   4    60759.64    61468.03    848.80 o 
   3   3   4    17136.14    17978.53    355.17 o 
   4   3   4    32544.79    31090.83    493.61 o 
   5   3   4     3446.64     3785.48    220.68 o 
   6   3   4    33317.19    32703.76    620.21 o 
   7   3   4      902.16     1177.25    270.23 o 
   8   3   4    11419.88    11014.21    198.13 o 
   9   3   4     2128.58     2274.47     85.38 o 
  10   3   4     7271.45     6737.91    146.56 o 
  11   3   4     3438.37     3162.73    100.52 o 
  12   3   4     3272.10     3122.33    103.98 o 
  13   3   4     8190.28     8372.30    175.79 o 
  14   3   4    11671.31    11314.58    335.96 o 
  15   3   4    10219.83    10082.12    285.08 o 
  16   3   4    20504.72    19267.73    617.28 o 
  17   3   4    25383.25    23810.12   1278.11 o 
  18   3   4    17334.83    16182.97    914.91 o 
  19   3   4    16586.20    15813.36    947.29 o 
  20   3   4     8367.82     7637.77    703.03 o 
  21   3   4     4090.93     4483.25    632.96 o 
  22   3   4    13817.14    13098.23   1082.96 o 
  23   3   4     4245.74     4358.11    607.40 o 
  24   3   4     2636.61     2188.99    190.25 o 
  25   3   4     2026.96     2178.13    196.51 o 
  26   3   4      215.70      231.38    137.72 o 
  27   3   4     4862.34     4519.52    418.19 o 
  28   3   4     4562.05     3967.42    436.05 o 
  29   3   4     4848.68     4652.60    567.76 o 
  30   3   4     1116.10     1540.45    290.27 o 
  31   3   4     8157.24     7253.28    742.88 o 
  32   3   4     2469.96     2719.49    525.25 o 
  33   3   4     7639.23     6931.50    857.11 o 
  34   3   4     2197.80     2275.36    232.23 o 
  35   3   4     7169.57     6816.67   1347.15 o 
 -37   4   4     5450.31     4881.12    319.40 o 
 -36   4   4     1528.56     1679.73    315.39 o 
 -35   4   4     3144.49     2854.08    334.92 o 
 -34   4   4      820.62      823.37    228.12 o 
 -33   4   4     5979.87     5412.37    532.76 o 
 -32   4   4     2057.45     2166.74    310.97 o 
 -31   4   4     7156.78     6283.28    743.33 o 
 -30   4   4     1292.28     1639.65    303.05 o 
 -29   4   4     6418.55     5538.34    613.12 o 
 -28   4   4     4116.59     3716.18    390.11 o 
 -27   4   4    13291.09    11647.70    910.92 o 
 -26   4   4     2337.61     2654.84    189.96 o 
 -25   4   4    18952.26    16688.21   1115.69 o 
 -24   4   4     1317.76     1933.36    164.93 o 
 -23   4   4    27149.44    25431.75   1612.20 o 
 -22   4   4      990.81     1401.95    140.08 o 
 -21   4   4    13962.16    13057.29    509.63 o 
 -20   4   4       22.35      306.50    120.67 o 
 -19   4   4    18010.20    16616.01    635.31 o 
 -18   4   4     1160.52     1367.40    125.11 o 
 -17   4   4    11525.80    10772.69    292.71 o 
 -16   4   4      837.18     1136.96    107.07 o 
 -15   4   4    21769.57    20941.67    462.78 o 
 -14   4   4       12.66      416.75     84.34 o 
 -13   4   4    17246.51    15321.02    356.59 o 
 -12   4   4      790.82     1304.31    143.73 o 
 -11   4   4    28878.29    27681.61    568.45 o 
 -10   4   4        9.37      481.59     56.26 o 
  -9   4   4    37879.35    38267.75    591.57 o 
  -8   4   4     1409.26     2440.98    151.63 o 
  -7   4   4    40803.94    42722.06    655.83 o 
  -6   4   4      764.86     1654.90    177.94 o 
  -5   4   4    33198.26    34094.79    606.30 o 
  -4   4   4     8624.30     9411.89    298.61 o 
  -3   4   4    19805.63    20108.06    316.66 o 
  -2   4   4      639.43      982.94    130.02 o 
  -1   4   4    12772.25    12095.68    214.03 o 
   0   4   4     1127.99     1213.92    143.80 o 
   1   4   4    14970.40    14736.68    288.19 o 
   2   4   4      311.68      636.93    109.78 o 
   3   4   4    22755.84    22394.42    424.24 o 
   4   4   4     1773.45     2456.78    147.15 o 
   5   4   4    20371.20    19135.88    407.63 o 
   6   4   4     2899.64     3126.10    135.65 o 
   7   4   4    18496.04    17845.22    377.96 o 
   8   4   4     5434.79     5784.16    167.01 o 
   9   4   4    16429.63    15291.40    477.38 o 
  10   4   4    18615.83    18784.39    490.32 o 
  11   4   4    19029.27    18651.98    545.50 o 
  12   4   4    13547.20    12173.89    433.39 o 
  13   4   4     4525.18     4392.66    224.31 o 
  14   4   4     7864.30     6913.66    443.61 o 
  15   4   4     4533.36     4068.35    210.94 o 
  16   4   4     5056.24     4877.84    217.45 o 
  17   4   4     3927.75     3986.93    426.40 o 
  18   4   4     3625.55     3672.05    324.43 o 
  19   4   4     6986.87     6820.71    709.63 o 
  20   4   4     3620.29     3817.80    480.91 o 
  21   4   4     7689.42     7456.84    888.93 o 
  22   4   4     5886.49     5853.15    606.62 o 
  23   4   4     8226.26     7517.31    769.22 o 
  24   4   4     7247.94     6573.93    694.38 o 
  25   4   4     1863.17     2331.42    399.02 o 
  26   4   4    14106.82    13639.45   2190.83 o 
  27   4   4     3022.94     3635.87    719.28 o 
  28   4   4     8587.70     7930.06    960.39 o 
  29   4   4      379.23      773.07    183.52 o 
  30   4   4     6259.22     5444.28    658.52 o 
  31   4   4       75.78      376.96    179.30 o 
  32   4   4     3871.55     3532.22    529.94 o 
  33   4   4      201.83      300.33    192.99 o 
 -34   5   4     1135.51      655.98    375.44 o 
 -33   5   4      755.09      559.64    289.84 o 
 -32   5   4     1919.81     1552.88    389.01 o 
 -31   5   4      502.41      432.99    215.19 o 
 -30   5   4     2588.11     2164.48    302.59 o 
 -29   5   4       16.56     -105.96    193.16 o 
 -28   5   4       32.06       -9.32    158.76 o 
 -27   5   4       19.98        5.73    128.05 o 
 -26   5   4      231.03      100.07    124.99 o 
 -25   5   4       17.30       36.50    125.00 o 
 -24   5   4      141.74       77.56    119.27 o 
 -23   5   4      320.83      323.80    123.88 o 
 -22   5   4       41.80       62.21    112.21 o 
 -21   5   4      424.38      485.11    118.73 o 
 -20   5   4     5649.05     5242.90    232.65 o 
 -19   5   4     2018.39     1888.26    151.46 o 
 -18   5   4     4685.43     4509.00    196.27 o 
 -17   5   4      308.78      460.62    104.60 o 
 -16   5   4     4499.80     4592.98    190.59 o 
 -15   5   4      612.24      840.86    109.11 o 
 -14   5   4     2189.56     2545.72    149.15 o 
 -13   5   4      393.95      601.19     99.95 o 
 -12   5   4       90.88      139.95     82.60 o 
 -11   5   4     1232.98     1362.18    116.25 o 
 -10   5   4      176.32      282.31     86.78 o 
  -9   5   4     3109.93     3195.56    152.63 o 
  -8   5   4      378.92      571.86     95.38 o 
  -7   5   4     1913.94     1813.64     99.64 o 
  -6   5   4     1049.56      984.07     80.84 o 
  -5   5   4       89.59       83.77     66.73 o 
  -4   5   4     5546.95     5228.58    156.82 o 
  -3   5   4      672.21      929.40     81.81 o 
  -2   5   4    10192.58    10036.03    447.01 o 
  -1   5   4     2435.12     3004.92    163.40 o 
   0   5   4     6006.69     5931.77    408.02 o 
   1   5   4      521.96      780.70    140.31 o 
   2   5   4     2128.00     2179.78    151.32 o 
   3   5   4       42.43       24.36     95.02 o 
   4   5   4       78.45      120.03     93.76 o 
   5   5   4     1746.76     1869.43    119.16 o 
   6   5   4      162.53      216.07     77.61 o 
   7   5   4     4018.05     3920.59    153.02 o 
   8   5   4      309.26      456.27     86.55 o 
   9   5   4     2962.34     2802.66    138.12 o 
  10   5   4      964.68     1059.15    100.46 o 
  11   5   4     1247.16     1159.63    105.85 o 
  12   5   4     3381.56     2949.73    235.15 o 
  13   5   4      332.77      543.29     94.61 o 
  14   5   4     6223.01     5268.17    455.22 o 
  15   5   4      319.30      523.35    126.64 o 
  16   5   4      890.54      734.52    146.04 o 
  17   5   4      489.08      479.87    139.71 o 
  18   5   4     1792.67     1820.26    405.41 o 
  19   5   4     2493.33     2297.32    217.11 o 
  20   5   4      189.32      175.53    134.49 o 
  21   5   4     1944.26     2077.45    324.43 o 
  22   5   4      687.63      518.27    159.44 o 
  23   5   4     1193.79     1148.18    215.29 o 
  24   5   4      567.83      652.31    165.12 o 
  25   5   4      538.62      357.28    165.01 o 
  26   5   4      171.08      242.34    166.43 o 
  27   5   4      155.01      184.47    173.39 o 
  28   5   4      330.44      316.19    177.58 o 
  29   5   4       23.66      -24.46    194.56 o 
  30   5   4      307.78      178.57    191.94 o 
 -29   6   4     3910.77     3269.10    373.74 o 
 -28   6   4       18.95      197.87    149.70 o 
 -27   6   4     2367.19     2185.55    205.42 o 
 -26   6   4      346.08      380.33    147.70 o 
 -25   6   4     2329.13     2082.87    188.19 o 
 -24   6   4      250.08      321.73    128.69 o 
 -23   6   4     3363.71     3312.58    205.23 o 
 -22   6   4      123.41      402.24    134.00 o 
 -21   6   4     4939.85     4436.93    264.13 o 
 -20   6   4     3149.12     2842.63    184.63 o 
 -19   6   4     1161.56     1262.33    148.32 o 
 -18   6   4       14.97      219.12    115.24 o 
 -17   6   4     2541.24     2446.55    170.20 o 
 -16   6   4      211.74      431.32    118.45 o 
 -15   6   4     5356.09     5103.43    211.55 o 
 -14   6   4      159.05      460.44    114.56 o 
 -13   6   4     6545.97     6218.62    226.37 o 
 -12   6   4      115.32      435.66    142.02 o 
 -11   6   4     7930.76     7583.08    423.01 o 
 -10   6   4       17.73      194.72    141.72 o 
  -9   6   4     4872.42     5063.22    502.30 o 
  -8   6   4      193.64      262.19    145.79 o 
  -7   6   4     4499.31     4777.88    419.23 o 
  -6   6   4       90.35      270.53    145.38 o 
  -5   6   4    13912.49    13737.64    885.15 o 
  -4   6   4     1285.82     1359.64    118.38 o 
  -3   6   4     1851.23     1994.20    159.74 o 
  -2   6   4     1689.21     1909.58    162.19 o 
  -1   6   4     1321.14     1441.99    145.70 o 
   0   6   4      750.72     1081.91    137.32 o 
   1   6   4     8632.20     8575.93    523.42 o 
   2   6   4     1912.66     2377.29    179.85 o 
   3   6   4     4142.48     3966.87    205.52 o 
   4   6   4     1740.74     1985.98    166.27 o 
   5   6   4     2402.02     2375.78    178.90 o 
   6   6   4      722.36      848.69    146.26 o 
   7   6   4     2428.50     2473.06    321.69 o 
   8   6   4     1255.61     1459.28    164.51 o 
   9   6   4     2838.80     2817.52    317.52 o 
  10   6   4      356.42      393.24    124.31 o 
  11   6   4     3866.62     3513.09    263.80 o 
  12   6   4      484.21      598.23    144.72 o 
  13   6   4     2252.93     2064.59    189.47 o 
  14   6   4     1265.89     1492.15    179.18 o 
  15   6   4     1531.68     1673.58    398.89 o 
  16   6   4     1032.15     1348.49    203.29 o 
  17   6   4     3260.44     3175.06    632.17 o 
  18   6   4     3101.02     3189.67    685.38 o 
  19   6   4     1510.72     1733.34    207.87 o 
  20   6   4     1327.69     1455.58    479.87 o 
  21   6   4      854.62      884.54    182.03 o 
  22   6   4      888.03      820.79    188.09 o 
  23   6   4       52.26      104.02    168.52 o 
  24   6   4     1690.00     1489.79    301.74 o 
  25   6   4     1007.99     1269.03    441.27 o 
 -23   7   4      399.20      526.60    172.59 o 
 -22   7   4     3593.37     3754.40    308.26 o 
 -21   7   4       40.75      465.88    174.84 o 
 -20   7   4     8155.08     7623.01    454.31 o 
 -19   7   4       10.98      769.30    287.53 o 
 -18   7   4    11455.74    10815.76    797.26 o 
 -17   7   4      167.36      934.70    254.80 o 
 -16   7   4    12914.55    12481.83   1054.41 o 
 -15   7   4      329.17     1191.45    189.73 o 
 -14   7   4    11408.64    11784.45    916.31 o 
 -13   7   4       88.48      642.20    252.32 o 
 -12   7   4     7926.24     7973.04    413.63 o 
 -11   7   4       94.92      410.89    171.66 o 
 -10   7   4     4728.33     5133.76    441.14 o 
  -9   7   4      563.10      938.48    185.86 o 
  -8   7   4     7179.38     7402.72    784.74 o 
  -7   7   4     2034.14     2329.62    309.05 o 
  -6   7   4     6397.86     6513.70    678.21 o 
  -5   7   4      285.21      756.78    177.88 o 
  -4   7   4    10611.20    10712.65    734.80 o 
  -3   7   4      973.47     1718.01    186.34 o 
  -2   7   4    12639.42    11271.17    533.85 o 
  -1   7   4       75.54      716.67    200.55 o 
   0   7   4    12743.87    12433.08   1462.03 o 
   1   7   4     1314.76     2086.58    186.32 o 
   2   7   4    12096.36    11599.94    938.35 o 
   3   7   4      577.89     1144.43    162.40 o 
   4   7   4     6000.78     6030.73    879.02 o 
   5   7   4     2623.61     2969.59    216.98 o 
   6   7   4     7429.97     7889.04   1119.22 o 
   7   7   4     3584.25     3994.19    683.55 o 
   8   7   4     6835.59     7156.51    908.23 o 
   9   7   4     4607.32     4965.21    766.22 o 
  10   7   4     6654.43     7180.85   1160.68 o 
  11   7   4     3714.00     4029.14    817.34 o 
  12   7   4     5799.63     5865.54    831.55 o 
  13   7   4      992.06     1697.61    211.51 o 
  14   7   4     5532.33     5141.87   1262.26 o 
  15   7   4      904.38     1468.84    284.79 o 
  16   7   4     3836.05     3740.66    794.78 o 
  17   7   4     2898.52     3298.94   1058.84 o 
  18   7   4     2777.86     3004.39   1060.14 o 
  19   7   4     3764.47     3736.17    826.86 o 
 -13   8   4     2744.51     2982.15    343.99 o 
 -12   8   4      230.28      396.21    196.47 o 
 -11   8   4     2213.35     2448.31    303.31 o 
 -10   8   4       22.13      113.99    163.68 o 
  -9   8   4     1710.38     1983.09    472.83 o 
  -8   8   4      357.36      310.22    179.44 o 
  -7   8   4     3728.87     4002.85    398.76 o 
  -6   8   4      887.26     1242.69    216.03 o 
  -5   8   4     5002.34     4300.94    447.66 o 
  -4   8   4     2965.06     2502.45    270.45 o 
  -3   8   4     2265.01     2110.34    231.20 o 
  -2   8   4      717.97      346.08    232.11 o 
  -1   8   4     1490.23     1579.50    326.78 o 
   0   8   4      275.63      345.56    214.12 o 
   1   8   4     2816.15     2248.60    283.75 o 
   2   8   4       33.87      441.53    222.98 o 
   3   8   4     2238.37     2081.95    288.96 o 
   4   8   4       33.10      367.23    164.60 o 
   5   8   4      937.86     1042.38    188.49 o 
   6   8   4     1254.36     1556.34    207.68 o 
   7   8   4     3023.96     2955.64    765.57 o 
   8   8   4      558.60     1167.59    335.65 o 
   9   8   4     3258.29     4103.92    453.27 o 
 -41   1   5     5706.44     5459.29    517.68 o 
 -40   1   5      504.09      693.01    251.84 o 
 -39   1   5     4015.50     3871.28    323.85 o 
 -38   1   5     1205.03     1648.70    270.35 o 
 -37   1   5     2464.32     2743.42    291.55 o 
 -36   1   5     4475.99     4091.31    316.22 o 
 -35   1   5     1397.52     1516.27    249.56 o 
 -34   1   5     3398.70     3626.60    290.17 o 
 -33   1   5     3449.04     4133.32    305.73 o 
 -32   1   5    12830.92    12814.44    484.87 o 
 -31   1   5     1180.73     1533.91    190.10 o 
 -30   1   5     4546.22     5180.01    255.84 o 
 -29   1   5     9079.31     8767.11    377.09 o 
 -28   1   5     4808.22     5265.30    386.85 o 
 -27   1   5    13081.59    12833.53    430.95 o 
 -26   1   5    11703.39    12244.63    465.98 o 
 -25   1   5    18970.93    18271.61    575.51 o 
 -24   1   5     2668.40     2814.36    200.60 o 
 -23   1   5     4553.33     4370.42    265.73 o 
 -22   1   5    21446.92    20068.65    527.10 o 
 -21   1   5     2590.30     2775.86    452.28 o 
 -20   1   5    22883.15    21279.05    491.58 o 
 -19   1   5     1659.26     1926.11    222.06 o 
 -18   1   5    33036.80    31948.64    480.28 o 
 -17   1   5      111.69      242.21     46.19 o 
 -16   1   5    35856.65    36633.07    466.84 o 
 -15   1   5      260.67      340.09     46.23 o 
 -14   1   5    22937.42    23302.69    311.19 o 
 -13   1   5      895.97      998.61     56.00 o 
 -12   1   5    29812.14    31214.77    421.96 o 
 -11   1   5     6566.76     7026.87    121.47 o 
 -10   1   5    13944.74    13779.44    195.82 o 
  -9   1   5     9199.10     9581.08    147.09 o 
  -8   1   5    25021.59    24334.96    313.78 o 
  -7   1   5     3599.45     3668.68     77.43 o 
  -6   1   5    28952.24    26352.13    334.27 o 
  -5   1   5     5966.68     6261.51    104.57 o 
  -4   1   5    39520.98    36682.52    451.03 o 
  -3   1   5     1313.22     1602.24     51.16 o 
  -2   1   5    39697.93    37743.22    538.93 o 
  -1   1   5      460.66      630.50     52.04 o 
   0   1   5    31948.10    31102.41    408.07 o 
   1   1   5     1472.26     1633.76     72.26 o 
   2   1   5    20178.32    19793.52    293.65 o 
   3   1   5      609.88     1069.47    102.52 o 
   4   1   5    18587.87    19649.53    293.98 o 
   5   1   5      396.08      478.10     37.01 o 
   6   1   5    27737.63    29238.70    422.46 o 
   7   1   5     1180.66     1765.74    217.52 o 
   8   1   5    19920.49    19482.44    298.48 o 
   9   1   5      355.11      594.04     79.10 o 
  10   1   5    32246.32    31936.64    466.30 o 
  11   1   5      749.88     1329.15    137.10 o 
  12   1   5    26649.15    25667.15    406.77 o 
  13   1   5      474.63     1081.82    161.71 o 
  14   1   5    20196.69    19264.03    504.57 o 
  15   1   5     4580.54     5164.11    147.64 o 
  16   1   5    12877.53    13305.74    240.77 o 
  17   1   5     5427.72     5111.59    138.42 o 
  18   1   5     1168.28     1183.74     83.98 o 
  19   1   5      966.82     1099.18     98.41 o 
  20   1   5    10410.06    10483.59    216.55 o 
  21   1   5     7266.80     7541.01    217.99 o 
  22   1   5     2657.19     3312.59    133.36 o 
  23   1   5     5340.87     5531.16    162.90 o 
  24   1   5     6748.78     6807.88    184.48 o 
  25   1   5     4258.82     4826.00    199.81 o 
  26   1   5    10797.21     9858.20    259.12 o 
  27   1   5     1095.81     1692.90    135.61 o 
  28   1   5     3485.80     3512.70    226.11 o 
  29   1   5     3154.00     3135.48    214.71 o 
  30   1   5     4445.83     3771.97    238.77 o 
  31   1   5     1883.09     2170.58    228.72 o 
  32   1   5      815.44      764.01    176.29 o 
  33   1   5     3227.94     3091.63    253.63 o 
  34   1   5      558.52      436.21    173.65 o 
  35   1   5     2404.23     2007.10    365.90 o 
  36   1   5      701.31      524.20    312.44 o 
 -40   2   5     4495.59     4639.09    357.83 o 
 -39   2   5     1081.97     1637.36    283.22 o 
 -38   2   5     4319.54     4211.02    337.79 o 
 -37   2   5     1645.76     2159.46    285.42 o 
 -36   2   5     6498.74     6181.23    337.03 o 
 -35   2   5     4191.41     4596.99    275.01 o 
 -34   2   5    10329.30     9790.41    588.96 o 
 -33   2   5     5882.27     6582.34    450.16 o 
 -32   2   5    11211.95    11322.60    757.82 o 
 -31   2   5     6389.79     6491.88    287.81 o 
 -30   2   5    15552.93    15193.80    815.59 o 
 -29   2   5    12367.96    13623.92   1608.34 o 
 -28   2   5     7768.70     8542.68    388.75 o 
 -27   2   5    15254.39    16093.78    439.48 o 
 -26   2   5     3557.63     3611.68    210.08 o 
 -25   2   5    13610.82    14147.68    604.85 o 
 -24   2   5     4171.79     4361.00    211.56 o 
 -23   2   5     6954.21     6604.46    271.21 o 
 -22   2   5     1536.08     1877.09    155.33 o 
 -21   2   5    24023.74    23377.19    536.12 o 
 -20   2   5     7390.21     7293.82    244.92 o 
 -19   2   5    30428.04    28377.46    696.65 o 
 -18   2   5    13717.40    13306.16    341.76 o 
 -17   2   5    42601.95    40403.19    819.54 o 
 -16   2   5     8049.62     7545.40    162.15 o 
 -15   2   5    15099.66    12860.02    204.83 o 
 -14   2   5    22333.36    24554.61    365.21 o 
 -13   2   5    40653.01    39782.09    529.45 o 
 -12   2   5      748.78      970.45     78.79 o 
 -11   2   5    25560.24    25958.51    358.92 o 
 -10   2   5      781.68     1146.39     92.06 o 
  -9   2   5    23609.15    22831.75    319.87 o 
  -8   2   5     1497.53     1816.21    111.10 o 
  -7   2   5    10860.38     9564.08    156.30 o 
  -6   2   5     6972.70     8646.32    201.50 o 
  -5   2   5    61095.66    63932.40    815.72 o 
  -4   2   5      748.92     1263.43     56.17 o 
  -3   2   5    53481.08    55172.57    924.19 o 
  -2   2   5     4101.23     4771.61    224.85 o 
  -1   2   5    54991.15    55190.42    852.80 o 
   0   2   5     7397.15     8517.85    178.90 o 
   1   2   5    90843.23    92202.43   1473.17 o 
   2   2   5     2632.01     3568.52    139.42 o 
   3   2   5    30057.72    27980.82    624.00 o 
   4   2   5      169.03      753.97    239.55 o 
   5   2   5    25310.16    22903.07    395.51 o 
   6   2   5     7541.43     7975.47    338.21 o 
   7   2   5    16255.60    15576.53    401.20 o 
   8   2   5    18690.73    20216.00    714.31 o 
   9   2   5    34154.68    35121.43   1059.91 o 
  10   2   5     1453.83     1780.79    145.45 o 
  11   2   5    10683.75    10255.11    254.17 o 
  12   2   5     4686.26     5275.23    414.94 o 
  13   2   5    30886.67    30702.04    576.20 o 
  14   2   5      635.67     1652.62    355.21 o 
  15   2   5    35165.41    34660.95    590.35 o 
  16   2   5     1411.33     2603.66    229.86 o 
  17   2   5    36094.99    34291.49    652.28 o 
  18   2   5     4083.72     5012.52    172.33 o 
  19   2   5    22749.29    22414.01    427.50 o 
  20   2   5    10100.34    10599.75    283.84 o 
  21   2   5    11702.08    11562.16    516.15 o 
  22   2   5    12932.19    13509.71    389.69 o 
  23   2   5     7982.00     9000.88    370.04 o 
  24   2   5    12311.83    12098.91    483.70 o 
  25   2   5     8899.84     9711.60    445.05 o 
  26   2   5     2427.56     2720.90    201.86 o 
  27   2   5     2452.07     2597.57    239.67 o 
  28   2   5     1994.53     2369.80    197.78 o 
  29   2   5     4735.42     4390.82    483.13 o 
  30   2   5     1234.31     1678.61    253.63 o 
  31   2   5     4520.13     4162.51    319.35 o 
  32   2   5     1355.36     1623.80    403.45 o 
  33   2   5     4534.89     4865.42    624.74 o 
  34   2   5     2550.03     2670.84    493.56 o 
  35   2   5     4261.10     3843.70    519.64 o 
 -38   3   5     1411.62     1412.21    225.96 o 
 -37   3   5     1713.98     1981.05    239.25 o 
 -36   3   5     1835.57     2057.23    233.66 o 
 -35   3   5     3683.95     3211.50    259.86 o 
 -34   3   5     1774.47     1922.97    224.08 o 
 -33   3   5      504.76      617.79    180.82 o 
 -32   3   5      768.26      687.31    176.42 o 
 -31   3   5      115.12       89.46    156.11 o 
 -30   3   5      127.74       43.61    134.50 o 
 -29   3   5     1288.29     1161.31    173.59 o 
 -28   3   5     2667.42     2471.59    208.51 o 
 -27   3   5     1217.75     1262.64    171.78 o 
 -26   3   5      536.92      414.25    172.59 o 
 -25   3   5     1879.16     1713.01    167.81 o 
 -24   3   5     4413.40     3813.59    349.66 o 
 -23   3   5     1149.01     1249.44    150.49 o 
 -22   3   5    10738.53     9586.46    631.56 o 
 -21   3   5     7224.96     7330.20    407.75 o 
 -20   3   5     5710.79     5324.99    256.77 o 
 -19   3   5      856.85      855.78    116.64 o 
 -18   3   5     7505.56     7306.07    237.72 o 
 -17   3   5     1704.16     1860.51    150.84 o 
 -16   3   5     6083.15     6241.15    207.81 o 
 -15   3   5       75.12      231.90     81.75 o 
 -14   3   5     4936.38     4506.44    168.55 o 
 -13   3   5      635.86      726.33     57.97 o 
 -12   3   5     4965.20     4496.10    115.21 o 
 -11   3   5      573.35      740.84     55.13 o 
 -10   3   5    10155.65     9472.62    162.59 o 
  -9   3   5     1469.03     1627.64     71.56 o 
  -8   3   5     8474.38     8205.45    145.36 o 
  -7   3   5     1259.88     1529.86     95.06 o 
  -6   3   5    16255.62    16433.34    243.52 o 
  -5   3   5     1259.32     1448.47     64.40 o 
  -4   3   5     9240.26     9142.90    165.73 o 
  -3   3   5      739.38      789.77     53.56 o 
  -2   3   5     7485.87     7403.53    141.46 o 
  -1   3   5        9.41       78.67     31.25 o 
   0   3   5     6890.87     6875.03    164.60 o 
   1   3   5        1.14      121.46     53.79 o 
   2   3   5     1498.49     1227.33     84.84 o 
   3   3   5      319.41      518.27     65.54 o 
   4   3   5     7194.95     6924.96    171.16 o 
   5   3   5      142.18      301.26     61.35 o 
   6   3   5     5096.81     4941.08    145.08 o 
   7   3   5        5.00      120.98     59.13 o 
   8   3   5     6295.15     5882.20    162.45 o 
   9   3   5      475.11      487.00     73.02 o 
  10   3   5     4719.66     4461.50    173.29 o 
  11   3   5      368.84      487.01     77.22 o 
  12   3   5     5216.69     4789.70    189.05 o 
  13   3   5     4533.08     4084.64    172.11 o 
  14   3   5     1925.34     1880.61    116.78 o 
  15   3   5      695.25      709.03     90.97 o 
  16   3   5     3957.15     3445.38    160.99 o 
  17   3   5     5717.74     5361.96    316.87 o 
  18   3   5      213.82      134.87     86.39 o 
  19   3   5       59.09       -8.27    103.99 o 
  20   3   5     1851.15     1635.02    126.12 o 
  21   3   5       80.81      103.07    118.97 o 
  22   3   5     6068.09     5363.95    475.57 o 
  23   3   5      106.99      206.21    135.14 o 
  24   3   5      686.21      639.65    148.36 o 
  25   3   5     1221.64     1213.97    168.39 o 
  26   3   5     2679.68     2336.37    203.01 o 
  27   3   5      809.23      675.73    163.18 o 
  28   3   5     1969.91     2099.87    276.58 o 
  29   3   5     1443.42     1430.96    259.89 o 
  30   3   5     1034.52     1056.96    191.28 o 
  31   3   5     4486.03     3765.11    583.01 o 
  32   3   5      243.98      285.13    169.81 o 
  33   3   5     1823.62     2314.43    411.28 o 
 -36   4   5      227.72      145.43    182.89 o 
 -35   4   5      847.55      815.66    229.50 o 
 -34   4   5      353.51      236.16    192.06 o 
 -33   4   5     1724.42     1405.30    289.38 o 
 -32   4   5      742.51      589.93    278.83 o 
 -31   4   5     2126.88     1797.91    204.03 o 
 -30   4   5     1862.60     1731.94    250.50 o 
 -29   4   5       90.70      -44.04    253.25 o 
 -28   4   5     6067.43     4885.13    700.73 o 
 -27   4   5      430.87      457.16    202.00 o 
 -26   4   5      910.24     1006.86    153.35 o 
 -25   4   5     1344.72     1191.24    159.61 o 
 -24   4   5      582.62      584.55    163.43 o 
 -23   4   5     1780.40     1650.25    163.65 o 
 -22   4   5     1415.89     1401.87    152.00 o 
 -21   4   5     1895.27     1825.09    153.40 o 
 -20   4   5     1239.98     1476.47    139.02 o 
 -19   4   5    12383.03    11536.12    398.51 o 
 -18   4   5     1593.27     1664.48    136.95 o 
 -17   4   5     8611.55     8227.17    252.53 o 
 -16   4   5     1383.43     1465.54    133.24 o 
 -15   4   5     1780.82     1868.45    132.13 o 
 -14   4   5     1612.03     1638.14    122.45 o 
 -13   4   5      227.17      365.26     84.07 o 
 -12   4   5      784.79      891.36    101.91 o 
 -11   4   5      242.58      303.81     78.16 o 
 -10   4   5       96.23      103.55     60.26 o 
  -9   4   5     1126.58     1160.53     93.88 o 
  -8   4   5      265.38      331.79     57.31 o 
  -7   4   5     1587.53     1634.20     76.31 o 
  -6   4   5      906.04     1056.55     66.99 o 
  -5   4   5     5893.27     5683.10    198.86 o 
  -4   4   5      635.13      904.54     77.94 o 
  -3   4   5    13487.39    13792.92    417.04 o 
  -2   4   5       96.37      453.82     71.29 o 
  -1   4   5    10627.58    11006.81    271.23 o 
   0   4   5     1712.93     1819.39    103.51 o 
   1   4   5     4790.85     4313.92    143.10 o 
   2   4   5     1402.48     1483.57    102.18 o 
   3   4   5      682.85      646.57     80.40 o 
   4   4   5      257.26      287.42     70.83 o 
   5   4   5     1799.96     1658.18    107.62 o 
   6   4   5     1721.97     1917.83    112.63 o 
   7   4   5     4644.37     4168.27    147.89 o 
   8   4   5      933.85     1090.07     94.26 o 
   9   4   5     7458.32     6836.48    191.72 o 
  10   4   5     1678.59     1658.24    141.16 o 
  11   4   5     6491.23     5756.03    185.90 o 
  12   4   5     1313.47     1349.55    106.21 o 
  13   4   5     7539.97     6806.98    198.57 o 
  14   4   5       17.24      150.95     78.77 o 
  15   4   5     5443.72     4803.26    172.16 o 
  16   4   5      473.42      427.33     89.50 o 
  17   4   5      612.42      564.63     98.89 o 
  18   4   5      255.98      328.42    127.45 o 
  19   4   5       75.99      138.77    122.85 o 
  20   4   5      656.72      614.05    140.98 o 
  21   4   5      106.24       84.12    130.66 o 
  22   4   5     2591.77     2644.45    201.25 o 
  23   4   5     3786.67     3331.68    364.99 o 
  24   4   5      158.40      418.89    154.11 o 
  25   4   5      440.98      547.26    165.90 o 
  26   4   5      873.07     1078.95    188.95 o 
  27   4   5     1447.49     1329.79    199.89 o 
  28   4   5      457.11      545.80    180.19 o 
  29   4   5     2194.15     2044.66    288.18 o 
  30   4   5       34.48       -6.97    163.54 o 
  31   4   5      485.16      343.89    237.59 o 
 -33   5   5     4780.08     4306.89    486.52 o 
 -32   5   5     8553.76     6968.17    798.96 o 
 -31   5   5     2774.21     2796.85    408.95 o 
 -30   5   5     4826.54     4184.92    478.82 o 
 -29   5   5     2515.04     2288.74    241.94 o 
 -28   5   5     3276.62     3226.18    292.21 o 
 -27   5   5     4876.45     4428.29    354.21 o 
 -26   5   5     7386.61     6855.38    408.71 o 
 -25   5   5     8015.14     7229.49    459.47 o 
 -24   5   5     4394.35     4465.82    275.12 o 
 -23   5   5     2578.23     2604.94    191.20 o 
 -22   5   5     8375.19     7722.64    352.14 o 
 -21   5   5     2667.57     2758.89    177.90 o 
 -20   5   5    12641.12    11548.16    331.76 o 
 -19   5   5     2703.27     2947.16    178.16 o 
 -18   5   5    12511.13    11136.30    317.43 o 
 -17   5   5     1771.28     2245.26    157.70 o 
 -16   5   5    14203.49    13743.02    355.02 o 
 -15   5   5     1061.13     1515.71    134.84 o 
 -14   5   5    14341.02    13791.05    347.62 o 
 -13   5   5      671.31     1105.00    111.48 o 
 -12   5   5    14092.91    14087.95    681.07 o 
 -11   5   5     2149.55     2732.87    205.41 o 
 -10   5   5    19491.65    21333.03    813.95 o 
  -9   5   5     1570.29     2248.97    191.05 o 
  -8   5   5    15702.56    16396.02    497.89 o 
  -7   5   5     2424.01     3513.47    149.25 o 
  -6   5   5    23371.52    25027.86    489.41 o 
  -5   5   5      334.51     1231.23    236.02 o 
  -4   5   5    22168.56    22477.51   1206.97 o 
  -3   5   5      568.03     1856.35    208.51 o 
  -2   5   5    21616.92    21623.32   1404.40 o 
  -1   5   5      566.21     1500.68    372.16 o 
   0   5   5    17346.43    17034.81    681.52 o 
   1   5   5      100.94      627.66     88.22 o 
   2   5   5    11584.80    10791.64    380.30 o 
   3   5   5      952.47     1671.93    117.99 o 
   4   5   5    18259.85    17141.31    679.34 o 
   5   5   5      560.84     1133.20    133.46 o 
   6   5   5    14258.51    13204.61    405.19 o 
   7   5   5      816.26     1318.70    110.33 o 
   8   5   5    17265.15    15295.67    451.29 o 
   9   5   5      134.68      757.58     98.50 o 
  10   5   5    16093.58    14098.90    464.63 o 
  11   5   5       62.73      668.90    115.90 o 
  12   5   5    17540.79    16154.42    919.06 o 
  13   5   5      636.28     1214.49    114.72 o 
  14   5   5    13359.60    12372.66   1378.06 o 
  15   5   5     1777.64     2203.78    233.68 o 
  16   5   5     5790.82     5265.88    459.27 o 
  17   5   5     1208.66     1500.53    173.97 o 
  18   5   5     3854.64     4500.84    750.32 o 
  19   5   5      856.76     1168.73    170.42 o 
  20   5   5     7726.77     7549.32   1115.56 o 
  21   5   5     4750.46     4596.79    568.15 o 
  22   5   5     1883.65     2383.29    485.74 o 
  23   5   5     3182.74     3136.10    280.10 o 
  24   5   5     3660.42     3923.54    778.22 o 
  25   5   5     1495.09     1891.99    217.24 o 
  26   5   5     7021.57     6267.71   1250.79 o 
  27   5   5     2769.57     2936.80    421.58 o 
  28   5   5     1700.56     2057.43    604.66 o 
 -28   6   5      826.24      987.63    227.51 o 
 -27   6   5     5727.84     4630.82    511.89 o 
 -26   6   5     1953.40     2164.77    242.59 o 
 -25   6   5     6049.26     5763.86    319.52 o 
 -24   6   5     1403.01     1647.43    211.97 o 
 -23   6   5     1842.56     1912.31    210.35 o 
 -22   6   5     2240.50     2252.05    232.36 o 
 -21   6   5     2354.24     2552.49    236.68 o 
 -20   6   5     7221.41     6642.80    322.58 o 
 -19   6   5     1061.70     1732.90    209.38 o 
 -18   6   5     1644.76     2073.21    214.73 o 
 -17   6   5     3808.03     4122.92    255.10 o 
 -16   6   5     1191.59     1468.10    181.85 o 
 -15   6   5     6321.20     6315.23    460.44 o 
 -14   6   5      196.03      646.28    154.25 o 
 -13   6   5    12517.89    12376.86    563.32 o 
 -12   6   5       92.70      723.03    157.65 o 
 -11   6   5    15287.74    15400.71    840.68 o 
 -10   6   5      456.79     1176.40    174.07 o 
  -9   6   5    16166.52    16212.38   1062.75 o 
  -8   6   5      107.49      573.26    154.89 o 
  -7   6   5     6089.26     6034.98    360.42 o 
  -6   6   5      443.12      380.25    156.91 o 
  -5   6   5     1279.36     1725.93    197.86 o 
  -4   6   5     2527.73     2285.11    305.13 o 
  -3   6   5     3378.44     3534.97    222.33 o 
  -2   6   5      804.04     1019.39    143.44 o 
  -1   6   5     8729.36     8480.66    647.69 o 
   0   6   5       13.78      306.82    109.56 o 
   1   6   5    10715.58    10518.57    951.91 o 
   2   6   5      679.01     1109.92    136.12 o 
   3   6   5    15335.07    14372.83   1542.88 o 
   4   6   5     2102.84     3052.51    412.45 o 
   5   6   5    22360.07    21501.63   2161.10 o 
   6   6   5       64.36      748.49    188.30 o 
   7   6   5    11968.18    10889.14    865.98 o 
   8   6   5      556.08      856.80    145.80 o 
   9   6   5     4833.68     4735.27    268.36 o 
  10   6   5      676.31      708.19    148.22 o 
  11   6   5     1591.13     1672.25    175.86 o 
  12   6   5       33.47      206.09    138.13 o 
  13   6   5     2658.50     2606.91    319.61 o 
  14   6   5      893.88     1084.47    352.86 o 
  15   6   5     3638.14     3455.99    613.79 o 
  16   6   5      714.48     1111.36    172.64 o 
  17   6   5     7063.76     6785.38   1028.98 o 
  18   6   5     1367.46     1618.42    271.36 o 
  19   6   5     8255.49     7237.06   1398.79 o 
  20   6   5     1409.81     1922.03    576.23 o 
  21   6   5     6738.71     5709.96   1195.11 o 
  22   6   5      467.99      553.38    170.64 o 
  23   6   5     1802.78     2064.82    538.68 o 
 -22   7   5      533.79      463.80    167.11 o 
 -21   7   5      889.78      755.12    200.03 o 
 -20   7   5       16.92      203.73    182.35 o 
 -19   7   5        7.15      -64.64    135.23 o 
 -18   7   5        6.35       95.14    173.42 o 
 -17   7   5       16.86      158.25    175.84 o 
 -16   7   5       27.94       32.89    169.81 o 
 -15   7   5      107.95      219.38    165.38 o 
 -14   7   5        3.09       33.57    122.91 o 
 -13   7   5       24.34      118.87    154.97 o 
 -12   7   5       19.30       32.38    210.59 o 
 -11   7   5       70.28       15.07    163.68 o 
 -10   7   5       38.17      -17.87    159.06 o 
  -9   7   5      403.56      287.60    151.68 o 
  -8   7   5      345.79      400.17    178.05 o 
  -7   7   5      453.26      352.23    178.59 o 
  -6   7   5      102.37      125.03    170.82 o 
  -5   7   5      365.36      205.07    200.55 o 
  -4   7   5      431.14      454.81    164.04 o 
  -3   7   5      371.51      433.19    233.94 o 
  -2   7   5        3.90      -49.29    152.83 o 
  -1   7   5      455.80      671.56    199.51 o 
   0   7   5       15.44      244.63    188.82 o 
   1   7   5      379.01      320.06    135.34 o 
   2   7   5       85.62      145.95    132.49 o 
   3   7   5       44.04      -20.41    134.08 o 
   4   7   5      127.25      139.54    188.04 o 
   5   7   5       56.47       81.62    136.99 o 
   6   7   5        9.89       24.31    131.65 o 
   7   7   5      265.18       85.57    159.48 o 
   8   7   5       10.22        7.93    136.90 o 
   9   7   5      440.84      441.67    157.17 o 
  10   7   5        8.83       12.30    149.82 o 
  11   7   5       64.16      105.28    155.18 o 
  12   7   5      223.67      106.08    144.28 o 
  13   7   5      320.04      356.04    165.49 o 
  14   7   5       44.71       34.24    149.32 o 
  15   7   5       21.04       11.72    154.86 o 
  16   7   5       90.99      128.50    161.43 o 
  17   7   5      347.38      308.32    176.82 o 
  -9   8   5     3426.54     3844.01    293.72 o 
  -8   8   5      739.70      940.02    202.89 o 
  -7   8   5     4788.64     4369.09    562.02 o 
  -6   8   5      796.50     1041.00    207.91 o 
  -5   8   5     1601.35     1609.05    462.92 o 
  -4   8   5      616.34      546.97    195.03 o 
  -3   8   5     2863.30     2330.50    235.20 o 
  -2   8   5        3.17      -26.69    168.25 o 
  -1   8   5     4565.41     2936.33    355.21 o 
   0   8   5      106.46      470.48    229.76 o 
   1   8   5     2433.59     2400.65    297.83 o 
   2   8   5        0.98      131.18    212.81 o 
   3   8   5     2115.07     1827.15    271.75 o 
   4   8   5      106.94      433.19    218.55 o 
 -40   0   6     6853.81     6719.99    573.76 o 
 -39   0   6     1603.06     3213.03    456.92 o 
 -38   0   6    11957.90    12404.34    732.84 o 
 -37   0   6     3900.10     5024.28    504.64 o 
 -36   0   6    15466.22    15334.41    806.65 o 
 -35   0   6     3519.54     4831.55    486.91 o 
 -34   0   6    16404.14    16273.80    822.56 o 
 -33   0   6     2942.88     3511.91    430.58 o 
 -32   0   6     9231.79     9335.79    599.84 o 
 -31   0   6     3189.88     3397.42    385.20 o 
 -30   0   6     5837.15     5306.20    444.14 o 
 -29   0   6     2126.90     2403.78    349.99 o 
 -28   0   6     8636.84     8250.04    387.40 o 
 -27   0   6     2608.70     2684.90    251.81 o 
 -26   0   6    10982.90    10901.59    433.71 o 
 -25   0   6      455.49     1043.72    230.15 o 
 -24   0   6    11927.92    11277.16    427.07 o 
 -23   0   6    25486.12    27525.67   1028.72 o 
 -22   0   6    38613.73    38777.07   1023.91 o 
 -21   0   6    10983.80    11338.85    423.01 o 
 -20   0   6    30797.90    29681.76    567.38 o 
 -19   0   6    17422.70    17580.76    368.53 o 
 -18   0   6     8310.65     7843.60    230.49 o 
 -17   0   6    17729.80    16664.31    346.39 o 
 -16   0   6    17263.09    17911.56    362.64 o 
 -15   0   6    49559.95    49379.56    866.16 o 
 -14   0   6      402.40      754.63     72.45 o 
 -13   0   6    34366.75    34265.45    613.73 o 
 -12   0   6     6456.73     6629.43    171.79 o 
 -11   0   6    25745.47    23805.14    441.74 o 
 -10   0   6    11364.14    10835.88    232.53 o 
  -9   0   6    35014.01    33598.05    596.43 o 
  -8   0   6     4661.84     4247.59    128.09 o 
  -7   0   6    71606.83    75222.46   1263.70 o 
  -6   0   6    54832.52    57138.88    970.76 o 
  -5   0   6    32920.61    32627.75    574.65 o 
  -4   0   6    20055.44    19695.01    383.62 o 
  -3   0   6    46742.12    46111.06    791.82 o 
  -2   0   6     8961.68     8431.64    183.32 o 
  -1   0   6    64639.79    62667.36   1062.43 o 
   0   0   6     1205.43     1839.18    238.63 o 
   1   0   6    27148.72    24627.17    674.42 o 
   2   0   6     4147.48     4349.29    314.65 o 
   3   0   6    52341.63    51255.03   1004.57 o 
   4   0   6      430.13      947.57    193.51 o 
   5   0   6    50940.49    51836.43   1019.35 o 
   6   0   6      823.75     1322.69     93.01 o 
   7   0   6    36067.40    34752.19    707.58 o 
   8   0   6    12575.77    14212.08    330.04 o 
   9   0   6    18464.81    16911.87    382.98 o 
  10   0   6      812.88      916.97     91.65 o 
  11   0   6    37315.19    37599.98    770.88 o 
  12   0   6     8047.67     8473.00    292.62 o 
  13   0   6    27011.66    25695.86    584.84 o 
  14   0   6       32.76      215.94    102.49 o 
  15   0   6    23729.35    22127.04    502.09 o 
  16   0   6     1271.80     1826.82    187.91 o 
  17   0   6    13105.65    12555.80    333.47 o 
  18   0   6     3379.24     3818.84    180.81 o 
  19   0   6    19953.27    18462.13    454.44 o 
  20   0   6      396.06      819.88    122.01 o 
  21   0   6     9258.30     9186.00    399.80 o 
  22   0   6      368.08      585.59    117.67 o 
  23   0   6    11999.16    11693.31    345.51 o 
  24   0   6      235.06      456.83    124.13 o 
  25   0   6     6383.61     5955.85    344.25 o 
  26   0   6      462.08      861.94    208.90 o 
  27   0   6    10108.90     9397.86    435.79 o 
  28   0   6     2359.97     3004.13    294.18 o 
  29   0   6     8412.90     8877.83    418.84 o 
  30   0   6     3188.56     4304.21    334.08 o 
  31   0   6     9568.84    10645.26    481.17 o 
 -40   1   6      469.68      836.27    291.18 o 
 -39   1   6     4508.87     4839.55    353.08 o 
 -38   1   6      839.72      947.84    247.90 o 
 -37   1   6     3236.74     3024.30    303.84 o 
 -36   1   6      135.40      408.21    218.01 o 
 -35   1   6     3068.10     3167.69    301.20 o 
 -34   1   6      286.97      520.52    215.68 o 
 -33   1   6     4173.59     3999.83    253.59 o 
 -32   1   6      407.10      773.07    171.95 o 
 -31   1   6     7812.43     7919.83    320.92 o 
 -30   1   6     3259.85     3292.36    245.20 o 
 -29   1   6     7785.12     7318.04    294.85 o 
 -28   1   6     1466.25     1826.01    185.51 o 
 -27   1   6     7811.61     7558.72    291.55 o 
 -26   1   6     4297.88     4476.40    297.87 o 
 -25   1   6     4002.15     3933.23    251.45 o 
 -24   1   6     9831.20    10096.43    320.39 o 
 -23   1   6    14018.85    13534.44    419.65 o 
 -22   1   6      955.40     1218.83    139.71 o 
 -21   1   6     3916.17     3654.49    167.26 o 
 -20   1   6     2389.28     2258.04    100.06 o 
 -19   1   6     4387.33     4276.82    107.31 o 
 -18   1   6     2121.76     1890.16     78.93 o 
 -17   1   6     2483.78     2332.73     82.32 o 
 -16   1   6     2826.84     2490.31     81.66 o 
 -15   1   6     3832.57     3876.06     96.98 o 
 -14   1   6     8451.23     8369.13    168.03 o 
 -13   1   6     3560.55     3445.47     90.12 o 
 -12   1   6    10013.32     9859.25    159.61 o 
 -11   1   6     4280.62     4139.88     94.16 o 
 -10   1   6    19060.76    20200.16    274.43 o 
  -9   1   6     5372.36     5251.97    103.67 o 
  -8   1   6    20186.55    20560.90    275.10 o 
  -7   1   6     8396.82     8632.10    138.82 o 
  -6   1   6    14278.55    14234.84    201.69 o 
  -5   1   6     6067.33     6231.00    109.23 o 
  -4   1   6    13955.14    13166.71    186.26 o 
  -3   1   6     1312.24     1379.88     68.79 o 
  -2   1   6    12633.52    11874.45    179.79 o 
  -1   1   6      909.01      998.03    110.87 o 
   0   1   6    12001.24    11018.61    182.18 o 
   1   1   6      965.53     1240.23     68.28 o 
   2   1   6    23718.06    24309.85    357.79 o 
   3   1   6      289.86      418.15     37.33 o 
   4   1   6    18490.49    18909.33    332.55 o 
   5   1   6      115.43      224.20     34.84 o 
   6   1   6    10942.21    10248.98    179.17 o 
   7   1   6      189.12      307.23     41.44 o 
   8   1   6    10903.41    11049.50    194.35 o 
   9   1   6      776.45      779.16     53.92 o 
  10   1   6     7088.86     6576.08    139.82 o 
  11   1   6      188.40      190.34     47.82 o 
  12   1   6     7083.71     6503.54    172.02 o 
  13   1   6      106.26      103.41     63.74 o 
  14   1   6     6355.56     5848.64    167.82 o 
  15   1   6       89.19      209.33     72.98 o 
  16   1   6     3644.50     3361.38    136.61 o 
  17   1   6     2354.60     2709.12    130.14 o 
  18   1   6    23821.78    23619.17    438.61 o 
  19   1   6     2983.14     3495.97    147.59 o 
  20   1   6     9048.92     8615.34    228.20 o 
  21   1   6     1447.05     1479.68    118.46 o 
  22   1   6     4887.77     4800.28    176.26 o 
  23   1   6      725.17      894.10    114.74 o 
  24   1   6     6732.12     6687.14    216.20 o 
  25   1   6     1282.84     1481.46    133.70 o 
  26   1   6     2636.35     2832.47    165.08 o 
  27   1   6     2009.22     2161.28    154.37 o 
  28   1   6     1598.48     1711.42    150.99 o 
  29   1   6      980.27      982.69    248.54 o 
  30   1   6     1330.61     1314.46    180.79 o 
  31   1   6      320.74      341.68    224.68 o 
  32   1   6     2770.86     2550.94    223.80 o 
  33   1   6       46.60       16.69    221.16 o 
  34   1   6     2858.42     3456.10    311.39 o 
 -39   2   6      174.49      121.12    244.55 o 
 -38   2   6     1292.53     1219.49    272.54 o 
 -37   2   6      572.42      808.72    201.97 o 
 -36   2   6     1393.48     1594.31    223.38 o 
 -35   2   6      135.48      142.92    170.45 o 
 -34   2   6     1512.95     1736.34    213.78 o 
 -33   2   6       36.01      124.76    162.37 o 
 -32   2   6      527.16      777.49    181.41 o 
 -31   2   6      470.53      541.82    162.74 o 
 -30   2   6      383.44      397.78    162.52 o 
 -29   2   6      179.02      136.10    141.58 o 
 -28   2   6      613.12      453.89    151.32 o 
 -27   2   6      425.59      470.13    145.02 o 
 -26   2   6       25.54      -40.13    116.84 o 
 -25   2   6      218.54      286.64    132.39 o 
 -24   2   6      226.32      182.77    120.96 o 
 -23   2   6     3164.37     2835.28    187.49 o 
 -22   2   6      347.76      235.44    117.32 o 
 -21   2   6     2538.77     2360.04    168.56 o 
 -20   2   6     6507.56     6359.14    233.13 o 
 -19   2   6      738.41      882.29    118.82 o 
 -18   2   6      811.30      681.97    109.42 o 
 -17   2   6       47.95        7.74     73.66 o 
 -16   2   6     2570.18     2440.25     95.94 o 
 -15   2   6       24.67      -18.72     45.60 o 
 -14   2   6      681.83      741.62     72.41 o 
 -13   2   6     1808.05     1864.55     82.35 o 
 -12   2   6       11.94       33.59     42.44 o 
 -11   2   6      207.55      204.33     44.88 o 
 -10   2   6      156.51      162.24     42.42 o 
  -9   2   6     1046.05     1156.07     63.72 o 
  -8   2   6     1242.60     1153.68     62.13 o 
  -7   2   6     2698.94     2908.05     94.84 o 
  -6   2   6     1739.92     1721.94     88.25 o 
  -5   2   6     1059.86     1190.92     77.00 o 
  -4   2   6       13.72       63.13     30.14 o 
  -3   2   6     1267.34     1019.08     65.88 o 
  -2   2   6     2400.69     2404.99     81.70 o 
  -1   2   6     3420.37     2972.61     90.83 o 
   0   2   6      390.38      418.55     67.36 o 
   1   2   6     1261.55     1209.17     76.71 o 
   2   2   6     1486.91     1536.65     88.69 o 
   3   2   6     2534.89     2407.82    102.47 o 
   4   2   6     1164.40     1188.91     81.08 o 
   5   2   6     3839.09     3914.25    124.95 o 
   6   2   6      176.80      212.61     59.08 o 
   7   2   6      256.16      376.00     85.73 o 
   8   2   6        4.14        9.42     56.85 o 
   9   2   6      257.03      319.11     67.16 o 
  10   2   6        0.44       -2.13     62.01 o 
  11   2   6      161.78      370.88     90.42 o 
  12   2   6      976.14      823.21     88.78 o 
  13   2   6      117.14      101.34     70.98 o 
  14   2   6       70.98      100.17     72.85 o 
  15   2   6     1021.28      853.56     96.37 o 
  16   2   6       62.00        0.43     77.13 o 
  17   2   6     2196.76     1954.67    129.63 o 
  18   2   6      565.34      524.26     95.85 o 
  19   2   6     4872.99     4582.81    174.83 o 
  20   2   6        3.54      -31.35     86.64 o 
  21   2   6     3227.99     2777.76    160.87 o 
  22   2   6      354.09      322.24    102.43 o 
  23   2   6       91.73        2.70    100.47 o 
  24   2   6      346.31       86.24    106.67 o 
  25   2   6      240.82      393.97    140.05 o 
  26   2   6       37.37     -126.29    127.91 o 
  27   2   6       72.12      -21.00    138.53 o 
  28   2   6       82.53     -175.03    141.00 o 
  29   2   6       55.47     -109.70    142.99 o 
  30   2   6      289.24      334.55    255.19 o 
  31   2   6       75.95     -159.42    155.64 o 
  32   2   6      469.26      333.58    271.10 o 
  33   2   6      641.74      653.06    270.97 o 
 -37   3   6     7295.79     6807.91    336.17 o 
 -36   3   6      136.56      443.10    193.91 o 
 -35   3   6     8086.52     7872.78    347.73 o 
 -34   3   6     1310.91     1617.95    215.09 o 
 -33   3   6     4228.68     4192.72    266.25 o 
 -32   3   6       82.31      261.77    162.70 o 
 -31   3   6     4697.53     4434.42    254.16 o 
 -30   3   6     1044.81     1257.81    182.30 o 
 -29   3   6     9212.90     8414.66    352.41 o 
 -28   3   6     5328.35     4974.48    253.95 o 
 -27   3   6     7027.33     6213.43    329.59 o 
 -26   3   6     5578.35     5170.52    463.47 o 
 -25   3   6     4772.71     4516.20    410.70 o 
 -24   3   6    18165.00    15943.86   1076.54 o 
 -23   3   6    20499.18    18015.89    986.00 o 
 -22   3   6     6769.59     6945.83    475.17 o 
 -21   3   6    14642.77    13223.94    788.83 o 
 -20   3   6     4621.95     4688.56    364.81 o 
 -19   3   6    14030.06    13313.20    485.18 o 
 -18   3   6     5184.71     5153.35    203.74 o 
 -17   3   6     8009.46     7278.29    274.11 o 
 -16   3   6     4646.04     4528.64    182.98 o 
 -15   3   6     9306.46     9250.97    261.10 o 
 -14   3   6    12027.74    11493.55    247.16 o 
 -13   3   6     7832.68     8155.25    269.41 o 
 -12   3   6    15149.42    14814.82    234.49 o 
 -11   3   6     5389.08     5682.62    123.07 o 
 -10   3   6    26197.03    25780.47    364.88 o 
  -9   3   6     8387.98     8529.67    154.68 o 
  -8   3   6    24640.82    24547.40    347.15 o 
  -7   3   6     4828.90     4963.86    108.35 o 
  -6   3   6    16020.48    15638.28    268.14 o 
  -5   3   6     6012.15     6352.73    147.44 o 
  -4   3   6    11533.14    10932.46    226.71 o 
  -3   3   6      899.51     1252.56     85.53 o 
  -2   3   6    11973.43    11323.32    234.16 o 
  -1   3   6     1393.09     1577.02     93.41 o 
   0   3   6    14094.12    13286.89    283.32 o 
   1   3   6      427.17      843.28    143.20 o 
   2   3   6    25702.04    26594.38    845.59 o 
   3   3   6      753.18     1494.76    216.72 o 
   4   3   6    30079.75    30212.95    825.25 o 
   5   3   6      359.33      645.73     94.69 o 
   6   3   6    21648.64    21462.87    804.09 o 
   7   3   6      858.50     1453.94    133.58 o 
   8   3   6    20094.70    19196.43    830.99 o 
   9   3   6      148.11      402.30     93.53 o 
  10   3   6    10329.95     9041.23    389.82 o 
  11   3   6      780.73      697.58     88.70 o 
  12   3   6     9746.89     8663.37    314.16 o 
  13   3   6      830.86      980.10    119.57 o 
  14   3   6     8207.18     6938.85    369.64 o 
  15   3   6     1208.43     1269.52    120.60 o 
  16   3   6    10939.64     9901.47    286.58 o 
  17   3   6       37.62      444.46    118.21 o 
  18   3   6    29688.62    27340.42   1332.54 o 
  19   3   6     2131.66     3076.52    291.77 o 
  20   3   6    12806.91    11495.17    787.86 o 
  21   3   6       28.89      288.97    129.03 o 
  22   3   6    16570.42    15734.33   1122.74 o 
  23   3   6       81.56      681.04    149.39 o 
  24   3   6     8821.00     8468.60    975.38 o 
  25   3   6     1372.68     1474.26    182.87 o 
  26   3   6     2572.96     2674.84    480.26 o 
  27   3   6     1684.28     1877.05    296.66 o 
  28   3   6     3570.69     3505.02    491.60 o 
  29   3   6     1478.67     1737.10    210.32 o 
  30   3   6     1521.94     1824.62    244.63 o 
  31   3   6     1805.95     1803.96    212.91 o 
 -35   4   6      917.15     1384.41    268.17 o 
 -34   4   6     4719.59     4413.29    459.57 o 
 -33   4   6     2304.85     2323.51    381.60 o 
 -32   4   6     5964.33     5136.00    510.80 o 
 -31   4   6     3718.48     3331.92    406.19 o 
 -30   4   6     3623.26     3590.62    314.43 o 
 -29   4   6     3066.32     2648.31    402.84 o 
 -28   4   6     5691.87     4719.78    585.11 o 
 -27   4   6     1372.52     1350.02    166.55 o 
 -26   4   6     5338.89     4970.78    670.15 o 
 -25   4   6      664.32      768.43    154.60 o 
 -24   4   6     7528.60     6700.47    284.68 o 
 -23   4   6     6759.66     6567.62    377.11 o 
 -22   4   6    14978.10    13029.42    438.21 o 
 -21   4   6     7194.55     6722.03    250.56 o 
 -20   4   6     6290.39     6237.20    469.01 o 
 -19   4   6    14080.39    13297.73    355.43 o 
 -18   4   6     7085.23     7277.37    263.29 o 
 -17   4   6    13140.05    12542.49    331.75 o 
 -16   4   6     5880.86     6169.58    214.93 o 
 -15   4   6    22349.14    20989.06    471.71 o 
 -14   4   6     3559.84     3867.59    218.07 o 
 -13   4   6    11287.58    10923.39    366.07 o 
 -12   4   6     5475.39     5536.93    355.99 o 
 -11   4   6     7994.65     7552.56    290.99 o 
 -10   4   6     5699.21     5452.64    140.12 o 
  -9   4   6     2703.75     2653.10    131.94 o 
  -8   4   6     6893.39     7320.26    168.05 o 
  -7   4   6    16398.60    16592.88    291.50 o 
  -6   4   6    10767.72    11484.96    225.85 o 
  -5   4   6    18555.58    18590.47    320.13 o 
  -4   4   6     4958.97     6126.94    196.94 o 
  -3   4   6    28009.15    28490.51    759.75 o 
  -2   4   6     2448.94     3488.24    179.51 o 
  -1   4   6    34223.97    34052.50    769.57 o 
   0   4   6       76.51      555.26     93.17 o 
   1   4   6    22061.14    21494.22    558.28 o 
   2   4   6      703.21     1509.64    336.89 o 
   3   4   6    22782.04    22253.85    893.16 o 
   4   4   6      516.24      933.37     89.07 o 
   5   4   6     7536.57     7289.81    298.19 o 
   6   4   6       96.26      286.50     82.22 o 
   7   4   6    10013.32     9785.51    364.18 o 
   8   4   6     1941.21     2143.57    124.49 o 
   9   4   6     7589.64     7321.23    323.30 o 
  10   4   6     1662.43     2071.75    151.41 o 
  11   4   6    19320.02    18304.71    554.11 o 
  12   4   6      389.38      811.38    103.07 o 
  13   4   6    19191.65    17772.63    870.61 o 
  14   4   6       21.18      509.23    114.31 o 
  15   4   6    20677.16    18465.76    806.85 o 
  16   4   6      964.24     1468.90    128.29 o 
  17   4   6    12332.56    10696.06    567.12 o 
  18   4   6     1040.02     1314.62    244.37 o 
  19   4   6     6961.74     6571.57   1030.67 o 
  20   4   6      628.63      865.27    178.52 o 
  21   4   6     3967.71     4131.54    474.26 o 
  22   4   6      943.88      999.99    166.70 o 
  23   4   6     4443.85     3928.53    448.31 o 
  24   4   6       33.71      133.73    147.93 o 
  25   4   6     2580.78     2560.26    334.47 o 
  26   4   6      338.72      714.69    209.81 o 
  27   4   6     5386.07     5118.64    743.93 o 
  28   4   6      199.37      697.48    183.42 o 
  29   4   6     5701.18     5192.49    676.64 o 
 -32   5   6       13.02     -185.47    271.28 o 
 -31   5   6     4636.48     3569.04    381.18 o 
 -30   5   6      454.69      485.23    214.19 o 
 -29   5   6     1284.20      966.27    215.88 o 
 -28   5   6       56.86       67.48    141.43 o 
 -27   5   6     2143.92     1719.90    289.97 o 
 -26   5   6      584.60      521.74    146.83 o 
 -25   5   6      198.83      255.56    156.41 o 
 -24   5   6      363.53      421.99    162.67 o 
 -23   5   6       38.33       12.35    148.32 o 
 -22   5   6      206.30      228.47    154.51 o 
 -21   5   6      700.25      703.44    165.54 o 
 -20   5   6     1674.27     1497.53    181.17 o 
 -19   5   6      126.83      115.03    137.28 o 
 -18   5   6      859.34      717.27    153.91 o 
 -17   5   6     1499.67     1391.88    176.62 o 
 -16   5   6      523.32      529.04    146.44 o 
 -15   5   6     3694.14     3538.86    225.35 o 
 -14   5   6       48.67      244.62    130.14 o 
 -13   5   6     4224.61     4090.94    233.38 o 
 -12   5   6      166.45      339.96    137.15 o 
 -11   5   6     1062.22     1132.03    159.24 o 
 -10   5   6       33.52       -6.82    125.42 o 
  -9   5   6      105.39      112.39    129.36 o 
  -8   5   6      931.08     1016.42    158.49 o 
  -7   5   6      558.08      493.75    150.42 o 
  -6   5   6     1706.51     1933.06    129.71 o 
  -5   5   6     2255.28     2303.71    135.52 o 
  -4   5   6     1591.11     1681.11    136.49 o 
  -3   5   6      129.20      184.44     82.28 o 
  -2   5   6     1451.19     1592.23    114.44 o 
  -1   5   6      996.21     1091.83    116.64 o 
   0   5   6     1025.91     1007.25    104.65 o 
   1   5   6     4600.30     4440.40    165.64 o 
   2   5   6      891.88      970.42    103.58 o 
   3   5   6     1520.99     1482.88    117.53 o 
   4   5   6       43.72      165.18     85.27 o 
   5   5   6      170.57      257.85     87.23 o 
   6   5   6     1054.61      965.17    107.79 o 
   7   5   6      202.41      340.13     94.56 o 
   8   5   6     1520.64     1719.12    135.34 o 
   9   5   6     1293.17     1298.48    120.85 o 
  10   5   6     3404.02     3258.12    176.00 o 
  11   5   6     1350.04     1307.77    121.64 o 
  12   5   6     1119.77     1001.77    117.93 o 
  13   5   6        6.21      123.23     98.05 o 
  14   5   6     1484.21     1599.04    168.64 o 
  15   5   6        7.29       41.93    128.15 o 
  16   5   6      129.58       69.30    128.46 o 
  17   5   6     1137.83      791.66    159.61 o 
  18   5   6      669.44      696.39    159.41 o 
  19   5   6        6.27       10.15    135.98 o 
  20   5   6      498.96      466.30    155.99 o 
  21   5   6      207.45       75.18    147.70 o 
  22   5   6       40.77      133.55    158.92 o 
  23   5   6     1357.65     1233.51    195.68 o 
  24   5   6     1779.29     1498.49    337.86 o 
  25   5   6       10.66      -68.27    161.08 o 
  26   5   6      613.96      660.52    198.47 o 
 -27   6   6      913.87     1096.70    213.22 o 
 -26   6   6     1651.55     1820.88    232.68 o 
 -25   6   6      758.71      874.06    200.74 o 
 -24   6   6     2110.91     1984.51    232.39 o 
 -23   6   6     1184.70     1103.91    213.51 o 
 -22   6   6      414.45      633.58    204.07 o 
 -21   6   6     1669.21     1637.33    198.08 o 
 -20   6   6     2392.62     2235.64    223.41 o 
 -19   6   6      487.77      576.49    181.93 o 
 -18   6   6      683.87      834.96    189.17 o 
 -17   6   6      660.93      740.35    182.79 o 
 -16   6   6      799.65     1021.36    185.38 o 
 -15   6   6     1923.00     1810.37    197.50 o 
 -14   6   6     2035.97     2295.18    218.80 o 
 -13   6   6     6965.69     6860.63    320.85 o 
 -12   6   6      724.04      970.02    178.92 o 
 -11   6   6     2603.28     2678.83    227.72 o 
 -10   6   6     2563.65     2633.59    226.17 o 
  -9   6   6     3859.02     3903.50    254.42 o 
  -8   6   6     2038.67     2305.39    215.53 o 
  -7   6   6     4486.88     4834.77    268.59 o 
  -6   6   6      148.21      151.03    139.98 o 
  -5   6   6     2353.34     2379.82    218.42 o 
  -4   6   6      722.63      863.74    174.35 o 
  -3   6   6     1754.10     1738.48    245.15 o 
  -2   6   6      476.61      749.85    132.88 o 
  -1   6   6     2347.49     2338.63    259.62 o 
   0   6   6       91.62      263.79    115.94 o 
   1   6   6     2374.55     2610.17    291.18 o 
   2   6   6      202.56      433.08    119.80 o 
   3   6   6     6474.95     6374.51    781.35 o 
   4   6   6      201.52      446.49    185.17 o 
   5   6   6     6809.13     6143.06    211.45 o 
   6   6   6     1556.51     1765.37    138.63 o 
   7   6   6     1619.92     1778.03    142.31 o 
   8   6   6      268.22      454.11    113.54 o 
   9   6   6     3753.06     3268.91    220.05 o 
  10   6   6       66.02      206.17    107.57 o 
  11   6   6     3005.19     2668.02    251.28 o 
  12   6   6       42.42      110.42    130.38 o 
  13   6   6     1655.34     1696.66    185.88 o 
  14   6   6       11.02       82.60    178.65 o 
  15   6   6     1445.70     1292.51    187.77 o 
  16   6   6       17.11       59.60    147.38 o 
  17   6   6     1982.78     2169.08    459.14 o 
  18   6   6      264.05      386.40    169.56 o 
  19   6   6     3452.97     3059.41    417.93 o 
  20   6   6       12.39      341.06    173.04 o 
  21   6   6     3348.55     3027.38    541.55 o 
 -20   7   6     3526.72     3761.18    403.72 o 
 -19   7   6     2591.26     3190.80    283.88 o 
 -18   7   6     4318.43     4578.98    291.70 o 
 -17   7   6     3373.64     3720.40    287.09 o 
 -16   7   6     4048.11     4439.11    439.18 o 
 -15   7   6     3427.17     3491.81    268.36 o 
 -14   7   6     4069.37     4413.44    280.86 o 
 -13   7   6     5534.51     5704.35    367.20 o 
 -12   7   6     3466.02     3930.95    297.44 o 
 -11   7   6     1988.86     2213.29    232.04 o 
 -10   7   6     2399.69     2825.77    242.27 o 
  -9   7   6     1924.72     2511.01    432.53 o 
  -8   7   6     6847.35     7259.21    567.50 o 
  -7   7   6      213.37      681.67    177.57 o 
  -6   7   6     5408.76     5337.40    376.98 o 
  -5   7   6      965.57     1498.85    355.73 o 
  -4   7   6     8079.96     7899.92    356.70 o 
  -3   7   6     1069.20     1700.96    220.00 o 
  -1   7   6     1817.32     2415.25    285.83 o 
   0   7   6     5146.14     5175.54    361.99 o 
   1   7   6      957.30     1464.52    167.52 o 
   2   7   6     7171.04     7662.28   1013.07 o 
   3   7   6     1441.75     1834.35    181.69 o 
   4   7   6     3476.72     3688.52    643.00 o 
   5   7   6       10.85      385.12    151.28 o 
   6   7   6     5605.98     5371.01    756.97 o 
   7   7   6        9.37      559.19    157.28 o 
   8   7   6     6709.78     6662.37   1218.45 o 
   9   7   6      227.09      903.88    222.59 o 
  10   7   6     8650.80     7732.39   1319.25 o 
  11   7   6      219.36      789.33    175.16 o 
  12   7   6     7358.82     6548.98   1257.44 o 
  13   7   6        2.04      441.16    321.96 o 
  14   7   6     5707.62     5341.50   1243.22 o 
 -39   1   7     3679.22     4011.39    351.30 o 
 -38   1   7     1335.22     1399.05    270.86 o 
 -37   1   7     4611.77     4727.76    347.78 o 
 -36   1   7        7.98      208.04    271.62 o 
 -35   1   7     5457.56     4985.30    285.02 o 
 -34   1   7      297.01      525.08    180.54 o 
 -33   1   7     6242.78     6165.79    297.36 o 
 -32   1   7     1406.08     1839.92    207.25 o 
 -31   1   7    12378.70    11620.25    430.02 o 
 -30   1   7     1199.37     1539.40    191.27 o 
 -29   1   7     6919.97     7108.03    304.21 o 
 -28   1   7     3328.49     3294.33    220.71 o 
 -27   1   7    10984.56    10944.79    479.75 o 
 -26   1   7      234.64      630.43    192.48 o 
 -25   1   7    19969.71    19406.00    494.98 o 
 -24   1   7     1241.71     1667.17    164.07 o 
 -23   1   7     3175.10     3047.16    170.63 o 
 -22   1   7      642.84      670.03    117.72 o 
 -21   1   7    11799.41    11524.86    241.30 o 
 -20   1   7     3520.52     3499.36    106.71 o 
 -19   1   7     7638.65     7373.92    149.09 o 
 -18   1   7     6961.84     6778.89    139.76 o 
 -17   1   7    17557.76    17574.53    261.40 o 
 -16   1   7    14093.13    14980.18    230.84 o 
 -15   1   7    10985.48    10932.73    182.93 o 
 -14   1   7    13143.41    13363.49    209.69 o 
 -13   1   7    14618.68    14800.58    222.75 o 
 -12   1   7     9318.95     9473.42    161.27 o 
 -11   1   7    12444.98    12076.50    188.42 o 
 -10   1   7     4874.42     4515.53    103.26 o 
  -9   1   7     5069.48     4973.54    104.90 o 
  -8   1   7     1205.80     1022.08     56.69 o 
  -7   1   7     7452.24     6854.45    123.35 o 
  -6   1   7     6038.59     5428.11    106.43 o 
  -5   1   7     2768.12     2585.04     74.32 o 
  -4   1   7    11321.53    10429.55    160.54 o 
  -3   1   7    13329.60    13069.14    189.48 o 
  -2   1   7    18323.09    17439.35    253.59 o 
  -1   1   7     7661.51     7464.38    148.36 o 
   0   1   7    29365.23    28848.52    390.48 o 
   1   1   7    11771.08    11663.76    206.58 o 
   2   1   7    16805.43    15540.11    258.94 o 
   3   1   7     5217.33     5400.01    142.49 o 
   4   1   7    13919.68    13061.23    255.11 o 
   5   1   7     4918.56     5138.46    156.62 o 
   6   1   7    13696.00    12979.81    258.14 o 
   7   1   7     1833.95     2109.06    159.64 o 
   8   1   7    13054.68    12665.59    258.78 o 
   9   1   7      366.94      576.27     69.14 o 
  10   1   7    16034.18    16144.32    314.26 o 
  11   1   7     2980.76     3290.02    212.31 o 
  12   1   7    14505.49    14481.82    294.55 o 
  13   1   7     1625.80     2130.85    196.74 o 
  14   1   7    15430.54    16060.75    323.32 o 
  15   1   7     7873.50     8141.61    306.80 o 
  16   1   7    22880.97    22227.55    419.64 o 
  17   1   7      752.18     1000.36    102.96 o 
  18   1   7     2664.22     2484.60    138.56 o 
  19   1   7     1203.45     1234.60    114.83 o 
  20   1   7     3593.18     3188.93    156.50 o 
  21   1   7        7.96       94.63     93.41 o 
  22   1   7     6798.48     5952.92    201.19 o 
  23   1   7     1661.70     1683.42    165.58 o 
  24   1   7     3992.82     4004.56    220.47 o 
  25   1   7        8.38       89.47    130.63 o 
  26   1   7     5264.56     5325.84    255.99 o 
  27   1   7       27.17      118.07    145.95 o 
  28   1   7     6356.24     6740.93    461.22 o 
  29   1   7      512.15      612.61    221.94 o 
  30   1   7     6388.42     6805.53    409.71 o 
  31   1   7      202.70      375.29    219.33 o 
  32   1   7     2940.03     3378.38    319.48 o 
 -38   2   7     7757.33     7138.59    425.88 o 
 -37   2   7      129.92      358.22    190.10 o 
 -36   2   7     4879.06     5059.02    301.48 o 
 -35   2   7      351.17      714.38    192.49 o 
 -34   2   7     6639.56     6763.79    324.81 o 
 -33   2   7      255.73      775.84    186.15 o 
 -32   2   7    11325.86    10571.50    384.14 o 
 -31   2   7      143.37      723.28    169.93 o 
 -30   2   7    19591.50    18667.72    768.34 o 
 -29   2   7       39.23      641.79    322.61 o 
 -28   2   7    15927.24    15168.15    752.31 o 
 -27   2   7       48.33      702.04    152.94 o 
 -26   2   7    24930.62    24203.25   1264.49 o 
 -25   2   7     8836.96     9002.91    666.50 o 
 -24   2   7    30246.46    31327.70   1431.51 o 
 -23   2   7      710.75     1192.00    151.36 o 
 -22   2   7     7153.11     7366.09    274.43 o 
 -21   2   7     8891.89     9107.83    373.93 o 
 -20   2   7    11282.24    11330.39    428.46 o 
 -19   2   7     8245.35     8605.67    218.11 o 
 -18   2   7    17971.03    17717.57    376.05 o 
 -17   2   7     8496.13     8847.84    264.07 o 
 -16   2   7    17257.66    15973.37    471.65 o 
 -15   2   7     1628.52     2089.34     91.58 o 
 -14   2   7    27444.24    26391.14    605.19 o 
 -13   2   7     1221.81     1687.02    112.70 o 
 -12   2   7    20231.04    18474.16    407.94 o 
 -11   2   7     2838.46     3295.69     99.50 o 
 -10   2   7    27511.26    26864.72    378.26 o 
  -9   2   7    15327.33    15892.11    232.38 o 
  -8   2   7    21876.31    21081.17    289.60 o 
  -7   2   7    11710.92    11027.86    190.25 o 
  -6   2   7     4951.39     4843.86    115.62 o 
  -5   2   7    24238.83    23867.40    377.41 o 
  -4   2   7     5220.84     5176.58    129.95 o 
  -3   2   7    25502.04    25143.52    430.59 o 
  -2   2   7     6001.75     6252.40    186.94 o 
  -1   2   7    15221.61    14497.95    319.38 o 
   0   2   7    17379.57    17479.63    323.15 o 
   1   2   7    16801.81    16888.39    316.43 o 
   2   2   7    11041.84    11267.09    235.36 o 
   3   2   7     6136.50     6019.57    161.50 o 
   4   2   7     7091.22     7175.98    243.64 o 
   5   2   7    13015.93    12482.75    257.61 o 
   6   2   7     9196.71     9609.66    293.88 o 
   7   2   7    17566.29    16806.11    351.68 o 
   8   2   7     1704.60     2172.97    182.94 o 
   9   2   7    29027.02    28003.01    753.95 o 
  10   2   7      815.85     1577.35    304.29 o 
  11   2   7    24308.65    23455.85    699.70 o 
  12   2   7       92.80      346.93    106.67 o 
  13   2   7    21161.21    20584.84    490.28 o 
  14   2   7       38.40      424.38     89.10 o 
  15   2   7    11933.06    11261.16    301.37 o 
  16   2   7     1255.21     1468.47    116.84 o 
  17   2   7    11930.56    11834.12    412.01 o 
  18   2   7     1950.07     2214.93    141.09 o 
  19   2   7     5419.12     5876.31    199.17 o 
  20   2   7      139.46      412.97    107.40 o 
  21   2   7    14204.31    13240.11    313.69 o 
  22   2   7      447.60      777.67    179.19 o 
  23   2   7     9268.01     9230.28    340.88 o 
  24   2   7       15.64      245.02    111.34 o 
  25   2   7    12242.76    11812.91    387.42 o 
  26   2   7      429.78      811.18    165.48 o 
  27   2   7    10025.99     9848.13   1028.98 o 
  28   2   7      679.72     1070.28    221.03 o 
  29   2   7     6274.29     5848.24    349.86 o 
  30   2   7      215.97      453.25    172.44 o 
  31   2   7     2838.79     3176.78    344.51 o 
 -36   3   7        3.45      125.83    191.79 o 
 -35   3   7     4138.54     3620.89    272.19 o 
 -34   3   7        2.60       66.61    187.77 o 
 -33   3   7     4793.58     4339.13    272.79 o 
 -32   3   7       32.96      113.02    187.03 o 
 -31   3   7     1015.43     1049.70    189.43 o 
 -30   3   7      120.57        8.24    147.07 o 
 -29   3   7     1467.37     1254.44    227.69 o 
 -28   3   7      543.50      305.07    170.23 o 
 -27   3   7      143.40       72.57    159.38 o 
 -26   3   7      442.74      384.32    206.44 o 
 -25   3   7     2495.03     2192.70    193.00 o 
 -24   3   7       25.57      -60.01    147.41 o 
 -23   3   7     2204.14     1876.27    365.90 o 
 -22   3   7     1254.03     1439.33    153.51 o 
 -21   3   7     7041.96     6659.33    540.67 o 
 -20   3   7      366.72      568.46    126.65 o 
 -19   3   7     9488.06     8874.01    325.57 o 
 -18   3   7      817.72      962.48    126.79 o 
 -17   3   7     5627.85     5781.89    216.56 o 
 -16   3   7     1068.92     1154.72     96.47 o 
 -15   3   7     3592.23     3409.65    154.78 o 
 -14   3   7     1559.30     1525.85    120.90 o 
 -13   3   7      485.20      586.70     68.26 o 
 -12   3   7     2565.27     2593.71    101.46 o 
 -11   3   7      749.17      811.44     71.68 o 
 -10   3   7     3053.05     2958.95    107.06 o 
  -9   3   7     2238.42     2130.47     96.56 o 
  -8   3   7     1905.89     1969.93     95.83 o 
  -7   3   7     1501.45     1358.13     86.07 o 
  -6   3   7     1305.99     1233.29     80.18 o 
  -5   3   7     6936.58     6592.28    156.34 o 
  -4   3   7     2723.37     2566.30    106.72 o 
  -3   3   7     2962.18     2753.92    136.09 o 
  -2   3   7     5051.74     4879.30    151.14 o 
  -1   3   7     2797.06     2798.80    198.78 o 
   0   3   7     6048.61     6117.14    167.59 o 
   1   3   7      314.64      493.41     78.38 o 
   2   3   7     4824.30     4538.52    260.35 o 
   3   3   7      156.38      243.85     70.14 o 
   4   3   7     6853.57     6606.79    265.80 o 
   5   3   7      420.05      657.82    143.49 o 
   6   3   7     4975.17     4847.18    271.76 o 
   7   3   7      890.86     1006.28     95.84 o 
   8   3   7     3022.20     2708.57    143.39 o 
   9   3   7     2557.74     2563.98    254.26 o 
  10   3   7     1316.56     1284.36    110.08 o 
  11   3   7     2541.95     2498.55    144.17 o 
  12   3   7     1941.05     1611.65    173.70 o 
  13   3   7     2827.35     2726.35    147.44 o 
  14   3   7     3456.00     3060.61    183.22 o 
  15   3   7      677.38      739.38    108.40 o 
  16   3   7     9290.68     8394.62    299.13 o 
  17   3   7     1712.20     1755.06    135.64 o 
  18   3   7     1759.62     1637.40    139.57 o 
  19   3   7        1.57     -125.64    100.43 o 
  20   3   7     3032.70     2984.05    202.42 o 
  21   3   7       33.03       11.79    106.58 o 
  22   3   7     3049.01     2876.87    370.33 o 
  23   3   7      166.47       55.14    140.40 o 
  24   3   7      252.45      253.07    152.42 o 
  25   3   7        7.01     -154.73    137.18 o 
  26   3   7      267.89      241.48    164.10 o 
  27   3   7      711.81      621.16    171.74 o 
  28   3   7      661.87      603.42    185.79 o 
  29   3   7      139.04      -74.37    161.59 o 
 -33   4   7      657.16      146.54    398.77 o 
 -32   4   7     1626.52     1028.81    397.79 o 
 -31   4   7     1519.95     1113.04    505.79 o 
 -30   4   7     1281.36      965.64    430.19 o 
 -29   4   7        5.63     -213.82    222.08 o 
 -28   4   7     2331.98     1993.76    237.33 o 
 -27   4   7       26.73       -1.61    138.66 o 
 -26   4   7     2407.86     2209.55    235.88 o 
 -25   4   7        9.29        3.46    149.23 o 
 -24   4   7      779.05      855.54    160.00 o 
 -23   4   7      218.04      193.17    150.81 o 
 -22   4   7     1009.82      974.97    179.10 o 
 -21   4   7      465.61      480.50    161.54 o 
 -20   4   7      760.73      860.92    168.39 o 
 -19   4   7     1825.28     1832.35    209.29 o 
 -18   4   7     3540.03     3400.42    223.06 o 
 -17   4   7     4312.55     4200.70    236.79 o 
 -16   4   7     4434.53     4410.61    238.50 o 
 -15   4   7     6054.00     5853.43    266.94 o 
 -14   4   7     1033.78     1061.96    154.42 o 
 -13   4   7      105.98      107.55     91.75 o 
 -12   4   7     3693.53     3750.76    169.59 o 
 -11   4   7     2849.38     2799.60    152.70 o 
 -10   4   7     1468.24     1500.36    127.68 o 
  -9   4   7      435.04      443.16     70.64 o 
  -8   4   7      335.77      382.93     72.45 o 
  -7   4   7       76.26       16.95     65.28 o 
  -6   4   7      790.64      829.37     83.07 o 
  -5   4   7     2920.14     2895.78    116.92 o 
  -4   4   7     4886.72     4866.24    160.16 o 
  -3   4   7     4427.10     4476.19    178.07 o 
  -2   4   7     1709.68     1809.88    112.70 o 
  -1   4   7     1707.97     1860.33    154.61 o 
   0   4   7     3189.50     3207.29    215.58 o 
   1   4   7     3593.08     3824.52    152.43 o 
   2   4   7     9578.61     9691.00    473.94 o 
   3   4   7      621.47      969.23    186.40 o 
   4   4   7     1644.60     1684.39    118.02 o 
   5   4   7      370.99      538.69    119.53 o 
   6   4   7      955.30     1020.65    106.13 o 
   7   4   7     5421.66     5355.95    409.93 o 
   8   4   7      278.93      413.81     94.21 o 
   9   4   7     1114.31     1146.10    113.06 o 
  10   4   7       16.34       32.26     88.21 o 
  11   4   7     2320.22     2107.36    162.92 o 
  12   4   7        8.64       -0.81     92.00 o 
  13   4   7     4780.75     3993.65    358.32 o 
  14   4   7      134.61      110.95     98.07 o 
  15   4   7     2612.02     2165.34    183.66 o 
  16   4   7      226.80      160.92    108.30 o 
  17   4   7     1940.86     1671.53    215.35 o 
  18   4   7      450.02      293.69    109.30 o 
  19   4   7      104.90       -4.05    145.92 o 
  20   4   7       42.83      -61.38    136.50 o 
  21   4   7      152.10      124.30    143.27 o 
  22   4   7      793.68      881.13    169.94 o 
  23   4   7     1675.02     1688.20    283.75 o 
  24   4   7        1.56       33.40    168.35 o 
  25   4   7      811.82      963.87    207.99 o 
  26   4   7        4.86       -9.85    167.31 o 
  27   4   7     1032.17      775.87    270.19 o 
 -30   5   7      517.02      693.05    185.77 o 
 -29   5   7     6029.51     5158.44    416.10 o 
 -28   5   7      491.39      926.69    217.01 o 
 -27   5   7     6166.49     5952.12    324.56 o 
 -26   5   7      787.85     1050.88    205.31 o 
 -25   5   7     8196.62     7329.49    355.27 o 
 -24   5   7      580.53      926.03    186.43 o 
 -23   5   7     5814.48     5592.81    527.46 o 
 -22   5   7     1504.86     1563.56    197.36 o 
 -21   5   7     6988.36     6687.74    319.52 o 
 -20   5   7     2166.17     2286.46    220.01 o 
 -19   5   7     7060.23     6697.17    312.85 o 
 -18   5   7     2339.78     2502.75    216.85 o 
 -17   5   7     8174.36     7558.03    365.90 o 
 -16   5   7     3899.19     4502.54    304.09 o 
 -15   5   7     8250.17     8542.75    346.19 o 
 -14   5   7     3976.09     4333.69    252.88 o 
 -13   5   7     4657.74     4937.60    264.21 o 
 -12   5   7     6343.90     6227.10    323.00 o 
 -11   5   7     8963.94     8790.30    436.32 o 
 -10   5   7     8026.45     7965.82    328.31 o 
  -9   5   7     5231.11     5048.12    271.23 o 
  -8   5   7     4639.88     4550.58    268.36 o 
  -7   5   7    10898.34    11146.57    304.33 o 
  -6   5   7     8485.82     8354.11    202.63 o 
  -5   5   7     9053.75     9349.62    221.68 o 
  -4   5   7     8488.75     8650.76    328.99 o 
  -3   5   7     6608.31     6853.15    448.31 o 
  -2   5   7     7491.31     7500.90    211.52 o 
  -1   5   7     6120.57     6634.09    215.56 o 
   0   5   7    11166.53    11188.51    363.79 o 
   1   5   7     4303.83     4867.46    239.84 o 
   2   5   7     8131.54     8049.56    488.82 o 
   3   5   7      789.56     1187.16    149.62 o 
   4   5   7     9901.75     9650.16    462.16 o 
   5   5   7     2172.39     2555.62    147.32 o 
   6   5   7     9836.83     9567.92    427.47 o 
   7   5   7      902.64     1140.16    121.68 o 
   8   5   7     8497.27     8250.04    392.07 o 
   9   5   7     2179.98     2878.01    237.19 o 
  10   5   7     8405.39     8073.14    241.66 o 
  11   5   7     2494.25     2610.75    239.65 o 
  12   5   7     7231.25     6786.68    605.78 o 
  13   5   7     1526.18     1853.95    255.83 o 
  14   5   7     6459.34     5932.56    508.28 o 
  15   5   7     1491.28     1866.40    424.32 o 
  16   5   7     8202.21     7924.10    958.69 o 
  17   5   7       24.26      489.81    156.91 o 
  18   5   7     5429.03     5403.06    590.84 o 
  19   5   7       35.01      178.86    152.42 o 
  20   5   7     5543.07     5260.76    548.33 o 
  21   5   7        9.25      166.42    159.46 o 
  22   5   7     4967.98     4916.33    880.45 o 
  23   5   7       91.97      285.05    174.93 o 
 -25   6   7     1494.37     1859.14    353.77 o 
 -24   6   7     6647.56     6417.64    707.28 o 
 -23   6   7     1633.82     1844.70    226.38 o 
 -22   6   7     5494.33     5211.56    393.81 o 
 -21   6   7      653.84     1245.26    200.41 o 
 -20   6   7     6221.73     6052.29    314.10 o 
 -19   6   7      141.30      611.25    188.70 o 
 -18   6   7     3057.09     2995.99    253.88 o 
 -17   6   7     1292.76     1409.56    192.08 o 
 -16   6   7     1779.15     1820.58    195.49 o 
 -15   6   7      356.59      481.80    176.42 o 
 -14   6   7     2787.75     2868.63    458.22 o 
 -13   6   7     1656.33     2107.98    224.51 o 
 -12   6   7     2788.01     2734.12    226.74 o 
 -11   6   7     2595.69     3000.75    239.45 o 
 -10   6   7     9569.30     9933.21    598.01 o 
  -9   6   7    11825.31    11840.34    505.17 o 
  -8   6   7     8470.25     8705.47    412.71 o 
  -7   6   7     4737.12     5050.98    283.81 o 
  -6   6   7     4627.08     4676.88    279.26 o 
  -5   6   7     3212.62     3302.67    248.46 o 
  -4   6   7     4366.17     3902.82    258.58 o 
  -3   6   7     2467.15     2403.78    334.86 o 
  -2   6   7      555.38      927.65    137.87 o 
  -1   6   7     1791.78     1868.36    163.32 o 
   0   6   7     1490.74     1618.02    133.71 o 
   1   6   7     2384.84     2540.30    181.74 o 
   2   6   7      477.05      726.25    114.14 o 
   3   6   7     1258.94     1422.32    153.84 o 
   4   6   7      537.91      723.19    117.37 o 
   5   6   7     7530.71     7546.18    454.15 o 
   6   6   7     4717.47     4540.89    464.14 o 
   7   6   7     3662.62     3749.82    269.38 o 
   8   6   7     1884.75     2187.89    209.51 o 
   9   6   7     5840.81     5345.43    406.78 o 
  10   6   7      635.49      824.53    132.43 o 
  11   6   7     3217.86     3167.28    475.04 o 
  12   6   7      141.49      337.98    143.96 o 
  13   6   7     3575.62     3382.86    622.13 o 
  14   6   7       67.89      249.32    159.64 o 
  15   6   7     2705.56     2797.50    626.83 o 
  16   6   7       15.99      143.58    161.29 o 
  17   6   7     2461.22     2697.36    556.93 o 
  18   6   7        4.93      296.81    169.06 o 
 -16   7   7        1.51       -2.37    190.51 o 
 -15   7   7       23.50      124.65    166.41 o 
 -14   7   7      155.52      214.80    157.45 o 
 -13   7   7       70.07       96.84    176.94 o 
 -12   7   7      210.31      231.59    181.28 o 
 -11   7   7        1.50      -61.22    174.65 o 
 -10   7   7      136.03       14.99    145.77 o 
  -9   7   7       24.70       56.42    180.38 o 
  -8   7   7       75.24       -9.84    180.85 o 
  -7   7   7      101.87       74.93    129.06 o 
  -6   7   7      159.34       55.46    179.04 o 
  -5   7   7     1126.92     1230.98    209.57 o 
  -4   7   7       57.19       16.64    154.87 o 
  -3   7   7      180.30       38.69    174.79 o 
  -2   7   7      116.58      -86.28    148.90 o 
  -1   7   7       17.94       52.68    184.12 o 
   0   7   7        9.10       53.46    197.95 o 
   1   7   7      128.97      156.74    175.00 o 
   2   7   7      160.13      185.28    192.34 o 
   3   7   7       41.74       16.45    126.01 o 
   4   7   7      143.67      102.77    148.77 o 
   5   7   7        3.52      123.80    143.75 o 
   6   7   7       14.24      -40.39    150.35 o 
   7   7   7        0.37      -86.29    150.75 o 
   8   7   7      156.98      241.29    157.79 o 
   9   7   7       15.88       99.00    146.68 o 
 -38   0   8     4573.95     5598.03    554.46 o 
 -37   0   8      745.95     1506.11    396.93 o 
 -36   0   8    12958.56    13372.42    774.31 o 
 -35   0   8     1678.52     2531.83    425.88 o 
 -34   0   8    15877.11    16623.01    854.64 o 
 -33   0   8     1306.22     2222.00    379.98 o 
 -32   0   8    15021.58    14797.95    771.70 o 
 -31   0   8     1327.15     2079.11    271.66 o 
 -30   0   8     7725.18     7791.61    403.26 o 
 -29   0   8       69.40      559.42    204.05 o 
 -28   0   8    18904.03    18039.57    623.36 o 
 -27   0   8     2137.35     2198.03    249.67 o 
 -26   0   8     9417.88     9422.55    419.60 o 
 -25   0   8      440.42      638.74    188.73 o 
 -24   0   8     3723.74     3891.51    299.01 o 
 -23   0   8     2367.65     2490.89    150.70 o 
 -22   0   8    29762.97    28958.93    576.16 o 
 -21   0   8      335.47      739.94    104.65 o 
 -20   0   8    25508.18    25094.38    502.19 o 
 -19   0   8      653.32     1437.41    239.65 o 
 -18   0   8    31526.35    32742.74    617.59 o 
 -17   0   8      233.51      573.09    122.18 o 
 -16   0   8    20217.71    20822.49    421.43 o 
 -15   0   8     1030.24     1340.19    106.24 o 
 -14   0   8    24638.53    24304.38    472.99 o 
 -13   0   8     5572.93     6308.16    187.26 o 
 -12   0   8    38823.85    40319.04    727.40 o 
 -11   0   8    25294.24    27012.39    509.90 o 
 -10   0   8    13726.12    12765.59    280.60 o 
  -9   0   8     8864.23     9139.43    221.19 o 
  -8   0   8    19478.62    17869.93    356.94 o 
  -7   0   8     6842.11     7182.15    184.61 o 
  -6   0   8    24262.24    22859.80    433.55 o 
  -5   0   8     3818.28     3417.21    122.91 o 
  -4   0   8    23552.50    22843.02    430.07 o 
  -3   0   8     1445.52     1310.34    111.22 o 
  -2   0   8    15744.04    14708.70    298.83 o 
  -1   0   8     1295.85     1199.99     85.22 o 
   0   0   8     8643.17     8038.95    191.32 o 
   1   0   8     4756.03     4562.10    270.84 o 
   2   0   8     3327.26     3173.69    138.48 o 
   3   0   8    31616.57    30671.68    854.11 o 
   4   0   8    20447.39    20832.29    624.61 o 
   5   0   8    19460.56    20270.01    619.40 o 
   6   0   8     9856.74     9506.35    363.55 o 
   7   0   8    20249.12    19836.56    611.57 o 
   8   0   8     8621.29     9282.85    376.07 o 
   9   0   8    12352.46    12330.53    444.40 o 
  10   0   8    12651.39    12967.14    465.52 o 
  11   0   8     6582.06     6443.02    315.30 o 
  12   0   8     6504.86     6602.89    321.30 o 
  13   0   8     4517.26     4542.32    278.27 o 
  14   0   8     7310.60     7002.43    348.69 o 
  15   0   8     9138.45     8591.73    383.37 o 
  16   0   8      879.78     1548.10    212.29 o 
  17   0   8    12428.86    12364.44    483.26 o 
  18   0   8      428.69     1112.04    199.77 o 
  19   0   8    27380.64    26303.57    827.51 o 
  20   0   8     3287.52     4352.72    317.91 o 
  21   0   8     9804.51    10138.00    448.57 o 
  22   0   8      977.39     1670.41    237.85 o 
  23   0   8    10963.70    10493.73    466.31 o 
  24   0   8     1659.34     2293.46    268.36 o 
  25   0   8     6729.53     6525.43    383.11 o 
  26   0   8     1324.99     1531.41    252.45 o 
  27   0   8     2041.12     2331.54    284.01 o 
  28   0   8     1225.89     1126.13    262.36 o 
  29   0   8     2261.28     2986.66    329.39 o 
  30   0   8        8.71      106.14    232.37 o 
 -37   1   8     2573.84     2840.30    319.52 o 
 -36   1   8      189.67      400.29    186.03 o 
 -35   1   8     2977.07     3148.98    262.65 o 
 -34   1   8      401.13      632.64    194.30 o 
 -33   1   8     3072.58     2976.37    246.20 o 
 -32   1   8      115.24      341.22    174.32 o 
 -31   1   8     2611.94     2704.03    229.16 o 
 -30   1   8       49.55      130.13    158.85 o 
 -29   1   8     4803.08     4933.34    264.87 o 
 -28   1   8      687.59     1042.51    170.71 o 
 -27   1   8    10849.01    10918.50    394.19 o 
 -26   1   8       20.33      294.85    144.68 o 
 -25   1   8     5663.53     5366.23    249.20 o 
 -24   1   8     1701.21     1965.18    160.41 o 
 -23   1   8    17407.21    17131.49    368.79 o 
 -22   1   8      296.52      552.98     92.31 o 
 -21   1   8    10024.21     9585.00    221.03 o 
 -20   1   8      189.78      370.59     82.75 o 
 -19   1   8     7431.01     6853.71    150.86 o 
 -18   1   8      128.38      224.32     60.72 o 
 -17   1   8     4515.59     4052.03    115.01 o 
 -16   1   8      136.01      204.59     58.48 o 
 -15   1   8     5060.72     4566.69    118.43 o 
 -14   1   8      136.68      251.78     56.64 o 
 -13   1   8     8829.20     8358.91    156.51 o 
 -12   1   8     1000.67     1134.81     67.82 o 
 -11   1   8    11151.88    11171.62    184.17 o 
 -10   1   8      869.23     1161.51     65.67 o 
  -9   1   8    18639.85    18630.08    280.25 o 
  -8   1   8     4582.56     4799.48    156.13 o 
  -7   1   8    22702.91    23188.89    341.58 o 
  -6   1   8     5556.07     5867.64    128.68 o 
  -5   1   8    15685.63    15354.36    243.65 o 
  -4   1   8     3313.67     3400.02     97.43 o 
  -3   1   8     8317.11     7720.54    148.56 o 
  -2   1   8      968.01     1004.11     63.28 o 
  -1   1   8     3511.00     3182.10     99.93 o 
   0   1   8      259.46      226.25     52.07 o 
   1   1   8     3451.95     3026.46    140.73 o 
   2   1   8     1146.56     1206.68     82.34 o 
   3   1   8     3104.38     2598.65    112.12 o 
   4   1   8     1181.01     1185.28     88.46 o 
   5   1   8     2525.84     2143.57    107.37 o 
   6   1   8     3317.20     3187.77    126.46 o 
   7   1   8     3970.98     4018.36    137.67 o 
   8   1   8     4905.66     4906.56    172.28 o 
   9   1   8     4449.57     4505.86    152.10 o 
  10   1   8     8719.72     8406.64    254.75 o 
  11   1   8     2494.26     2523.69    125.21 o 
  12   1   8     9035.10     9119.81    274.37 o 
  13   1   8      934.17     1286.94    141.40 o 
  14   1   8     6260.50     5951.12    227.86 o 
  15   1   8      192.18      489.69    115.80 o 
  16   1   8      407.35      575.14    123.61 o 
  17   1   8     4381.85     3932.15    207.71 o 
  18   1   8     3785.90     3639.52    201.36 o 
  19   1   8      392.94      333.57    131.82 o 
  20   1   8     3099.19     2700.95    194.31 o 
  21   1   8     1122.64     1056.77    158.36 o 
  22   1   8     1006.82     1199.08    245.41 o 
  23   1   8     1635.00     1587.61    278.66 o 
  24   1   8     3630.66     3359.70    402.15 o 
  25   1   8      501.52      582.32    166.79 o 
  26   1   8     5170.73     4662.78    252.43 o 
  27   1   8       14.06      101.12    155.23 o 
  28   1   8     3897.71     3874.79    247.82 o 
  29   1   8      163.25      177.60    214.64 o 
 -36   2   8     1706.69     1675.68    233.05 o 
 -35   2   8      113.97      224.29    189.26 o 
 -34   2   8      921.61     1147.16    204.69 o 
 -33   2   8      610.40      606.34    188.71 o 
 -32   2   8      957.35      952.05    193.80 o 
 -31   2   8     1003.40      960.91    189.15 o 
 -30   2   8      200.75      132.66    157.43 o 
 -29   2   8      111.68      -31.78    147.04 o 
 -28   2   8      338.77      223.09    150.79 o 
 -27   2   8       23.76      -64.15    134.26 o 
 -26   2   8       30.06      -23.16    141.12 o 
 -25   2   8      429.47      293.08    142.75 o 
 -24   2   8      317.64      169.07    137.24 o 
 -23   2   8     1316.42     1424.93    166.64 o 
 -22   2   8     2299.78     2229.07    185.46 o 
 -21   2   8       55.44      -16.78     88.81 o 
 -20   2   8      991.11      873.15    108.47 o 
 -19   2   8        2.38      -99.77     83.69 o 
 -18   2   8     1467.62     1461.95    116.79 o 
 -17   2   8      332.19      373.71     90.56 o 
 -16   2   8       78.87       70.36     63.48 o 
 -15   2   8     1567.42     1613.60     94.14 o 
 -14   2   8     1881.24     1913.11    104.54 o 
 -13   2   8      588.65      600.87     72.07 o 
 -12   2   8      131.80       76.87     57.18 o 
 -11   2   8       32.92       34.24     58.30 o 
 -10   2   8       87.69       76.04     58.62 o 
  -9   2   8      767.53      976.54     77.00 o 
  -8   2   8     4361.74     4057.66    122.79 o 
  -7   2   8     2238.60     2315.14     98.42 o 
  -6   2   8      946.18     1087.57     75.86 o 
  -5   2   8      310.49      320.57     61.23 o 
  -4   2   8       67.22       40.15     55.91 o 
  -3   2   8       32.85      -47.35     51.81 o 
  -2   2   8       58.02       61.61     62.24 o 
  -1   2   8      433.66      368.68     99.49 o 
   0   2   8      577.57      503.27     75.54 o 
   1   2   8      204.27      171.72     68.59 o 
   2   2   8      617.48      822.17     83.26 o 
   3   2   8     1766.88     1338.62     96.61 o 
   4   2   8      511.26      496.51     80.62 o 
   5   2   8     5485.45     5141.05    186.64 o 
   6   2   8     5571.85     5242.38    162.84 o 
   7   2   8      101.08      173.75     74.79 o 
   8   2   8     1090.30     1044.38     99.54 o 
   9   2   8      522.09      524.23     87.67 o 
  10   2   8     1986.71     1953.05    126.00 o 
  11   2   8       59.08       74.58     76.35 o 
  12   2   8       29.75      -10.19     80.96 o 
  13   2   8      372.96      382.53     91.47 o 
  14   2   8       31.77      -61.74     85.28 o 
  15   2   8       33.31      -75.81     85.15 o 
  16   2   8      461.14      495.99    105.84 o 
  17   2   8      115.15       41.29     92.86 o 
  18   2   8       44.27      -24.92     95.91 o 
  19   2   8     1612.42     1536.30    137.56 o 
  20   2   8      245.87      115.64    108.75 o 
  21   2   8     1516.52     1359.97    136.36 o 
  22   2   8      822.44      591.88    159.25 o 
  23   2   8      733.01      479.19    164.43 o 
  24   2   8      924.19      741.46    171.84 o 
  25   2   8      511.92      268.94    257.80 o 
  26   2   8      136.26       46.94    222.46 o 
  27   2   8       44.14     -122.84    213.59 o 
  28   2   8        3.42     -298.61    212.29 o 
 -34   3   8      345.82      565.15    189.93 o 
 -33   3   8     5402.52     4747.60    285.67 o 
 -32   3   8      213.09      399.87    176.15 o 
 -31   3   8     4970.49     4452.31    272.00 o 
 -30   3   8       62.21      201.83    167.44 o 
 -29   3   8     5387.57     4899.33    274.34 o 
 -28   3   8     1080.60      977.60    170.74 o 
 -27   3   8     6070.95     5240.48    305.18 o 
 -26   3   8      170.48      290.86    159.62 o 
 -25   3   8     6990.42     6572.98    323.00 o 
 -24   3   8      844.23     1075.68    192.21 o 
 -23   3   8    20521.63    19731.29   1242.44 o 
 -22   3   8      188.38      718.27    161.33 o 
 -21   3   8    17350.86    16062.30    590.84 o 
 -20   3   8       35.72      388.36    142.72 o 
 -19   3   8    18840.00    17921.21    427.30 o 
 -18   3   8       94.52      500.22    103.33 o 
 -17   3   8    12370.56    12899.94    320.15 o 
 -16   3   8      102.70      376.97    102.59 o 
 -15   3   8     9785.26     9626.50    279.06 o 
 -14   3   8      527.54      790.43    109.75 o 
 -13   3   8    11257.76    10125.03    268.22 o 
 -12   3   8     2307.84     2490.18    109.58 o 
 -11   3   8     8165.93     7728.90    177.90 o 
 -10   3   8     1725.41     2134.83    104.17 o 
  -9   3   8    20836.77    19735.73    334.80 o 
  -8   3   8     9960.79     9736.37    204.03 o 
  -7   3   8    16490.22    16077.38    288.06 o 
  -6   3   8     5763.33     6058.33    154.79 o 
  -5   3   8    15518.44    15126.83    277.04 o 
  -4   3   8     4858.66     5063.79    144.03 o 
  -3   3   8    13064.90    12615.46    267.28 o 
  -2   3   8     5402.45     5506.58    278.27 o 
  -1   3   8     7204.40     7180.44    192.55 o 
   0   3   8     2167.14     2173.49    171.26 o 
   1   3   8     3341.10     3288.36    197.00 o 
   2   3   8     5084.44     5140.83    231.31 o 
   3   3   8     8767.42     8417.95    293.01 o 
   4   3   8     3920.66     4054.00    174.12 o 
   5   3   8     6705.05     6710.07    295.98 o 
   6   3   8     5605.08     5806.81    308.55 o 
   7   3   8    10663.16    10405.26    399.48 o 
   8   3   8     5935.99     6082.82    220.87 o 
   9   3   8     8211.61     7880.12    284.39 o 
  10   3   8     6250.02     6274.19    401.50 o 
  11   3   8     4820.90     4775.65    377.47 o 
  12   3   8     6179.75     6011.22    270.49 o 
  13   3   8     4263.70     4049.60    226.29 o 
  14   3   8     9784.32     9318.28    254.81 o 
  15   3   8      105.82      332.95    104.31 o 
  16   3   8     3390.73     3146.11    166.81 o 
  17   3   8     1623.24     1594.45    138.94 o 
  18   3   8     4264.75     3884.49    187.51 o 
  19   3   8      992.92     1325.31    142.27 o 
  20   3   8     8011.00     7193.09    333.11 o 
  21   3   8     1016.92     1186.14    143.77 o 
  22   3   8     2568.41     2602.34    230.68 o 
  23   3   8     1604.18     1603.01    194.08 o 
  24   3   8     3175.91     3257.40    364.47 o 
  25   3   8      997.45     1043.16    187.81 o 
  26   3   8     3693.45     3666.30    628.26 o 
  27   3   8      139.98      130.74    171.17 o 
 -32   4   8     7490.18     6924.71    551.98 o 
 -31   4   8      432.77      743.32    298.35 o 
 -30   4   8     9751.69     8802.72    771.57 o 
 -29   4   8       11.02      280.06    182.62 o 
 -28   4   8    11683.39    10014.72    801.04 o 
 -27   4   8      310.76      617.87    180.50 o 
 -26   4   8     7888.85     7566.64    422.75 o 
 -25   4   8      362.28      506.86    181.02 o 
 -24   4   8     3437.27     3341.71    250.89 o 
 -23   4   8       76.66      359.10    163.02 o 
 -22   4   8     7240.73     6930.77    462.26 o 
 -21   4   8       59.36      337.63    159.43 o 
 -20   4   8     7895.79     7378.94    330.30 o 
 -19   4   8      468.56      855.35    158.63 o 
 -18   4   8     8444.82     7951.87    327.29 o 
 -17   4   8       26.35      476.07    142.55 o 
 -16   4   8    15436.90    14739.06    473.60 o 
 -15   4   8     1029.80     1481.63    134.72 o 
 -14   4   8    14254.26    13285.32    335.63 o 
 -13   4   8     1305.39     1897.35    145.45 o 
 -12   4   8    24011.78    23369.28    495.35 o 
 -11   4   8     4155.80     4641.41    190.02 o 
 -10   4   8     7124.53     6725.43    223.69 o 
  -9   4   8      135.12      273.91     76.29 o 
  -8   4   8     3258.05     3472.76    131.05 o 
  -7   4   8     2601.47     2429.51    115.86 o 
  -6   4   8     5865.15     5902.03    163.65 o 
  -5   4   8     3499.43     3404.52    133.30 o 
  -4   4   8     4380.60     4707.58    151.68 o 
  -3   4   8     4032.60     4077.13    156.60 o 
  -2   4   8    11027.49    11464.64    311.68 o 
  -1   4   8     6316.16     6568.35    234.42 o 
   0   4   8     7261.89     7872.39    321.23 o 
   1   4   8     5531.15     6035.33    188.81 o 
   2   4   8    11821.95    11586.33    576.25 o 
   3   4   8    14103.39    13642.94    460.25 o 
   4   4   8    16451.27    16474.01    831.00 o 
   5   4   8     4179.41     4786.66    455.80 o 
   6   4   8     3617.34     3760.48    246.32 o 
   7   4   8     7478.23     7484.36    439.26 o 
   8   4   8     3358.43     3657.87    415.71 o 
   9   4   8     4061.36     4023.32    386.77 o 
  10   4   8     1347.78     1377.00    233.96 o 
  11   4   8     4611.03     4293.96    293.26 o 
  12   4   8     2327.77     2251.27    149.69 o 
  13   4   8     4113.30     3863.64    314.83 o 
  14   4   8     3097.04     2855.34    244.19 o 
  15   4   8     5262.48     4688.32    356.76 o 
  16   4   8     2492.58     2565.02    169.99 o 
  17   4   8     6365.29     5483.50    645.31 o 
  18   4   8     1637.45     1863.22    373.33 o 
  19   4   8     7258.42     6827.09    524.99 o 
  20   4   8     1811.41     1905.31    196.93 o 
  21   4   8     5089.07     4990.08    328.34 o 
  22   4   8      244.35      397.93    169.33 o 
  23   4   8     4578.19     4219.33    592.66 o 
  24   4   8      227.96      449.25    176.69 o 
 -28   5   8       35.73      112.02    198.89 o 
 -27   5   8     3007.32     2548.55    255.01 o 
 -26   5   8     1986.01     1900.61    229.28 o 
 -25   5   8      687.01      639.43    205.00 o 
 -24   5   8        1.94       56.79    158.87 o 
 -23   5   8      631.50      732.51    173.80 o 
 -22   5   8        5.63      155.62    174.51 o 
 -21   5   8      397.40      431.63    178.05 o 
 -20   5   8      803.81      657.20    195.34 o 
 -19   5   8      430.64      386.29    142.99 o 
 -18   5   8      962.95      917.32    182.02 o 
 -17   5   8      196.68      102.26    155.28 o 
 -16   5   8      632.34      561.27    157.59 o 
 -15   5   8      909.44      892.14    169.38 o 
 -14   5   8       55.31      291.93    152.30 o 
 -13   5   8     2005.15     1952.23    202.55 o 
 -12   5   8      904.95     1025.93    160.74 o 
 -11   5   8     1292.40     1500.70    183.76 o 
 -10   5   8      758.98      835.11    128.92 o 
  -9   5   8      814.56      784.28    125.21 o 
  -8   5   8      590.14      767.24    125.54 o 
  -7   5   8     1415.35     1476.58    149.91 o 
  -6   5   8      929.90      892.77    132.46 o 
  -5   5   8      133.16      174.94     87.33 o 
  -4   5   8     1311.57     1491.88    126.44 o 
  -3   5   8      228.73      345.89     91.09 o 
  -2   5   8     1058.18     1375.60    142.80 o 
  -1   5   8      132.29      221.48     96.46 o 
   0   5   8     1298.23     1381.71    146.05 o 
   1   5   8     1679.61     1777.75    135.64 o 
   2   5   8       60.30      135.14     96.92 o 
   3   5   8      933.59     1013.38    120.52 o 
   4   5   8       11.83       17.52     96.56 o 
   5   5   8      363.26      322.86    107.86 o 
   6   5   8      265.24      205.09    102.65 o 
   7   5   8      534.10      391.70    109.89 o 
   8   5   8       90.64       76.09    101.96 o 
   9   5   8      921.03      937.45    128.34 o 
  10   5   8     1272.33     1234.41    170.29 o 
  11   5   8      118.58      159.39    112.30 o 
  12   5   8     1667.11     1591.49    187.14 o 
  13   5   8        8.33      -39.22    112.40 o 
  14   5   8     1050.16      743.76    136.82 o 
  15   5   8        7.56      -15.00    138.04 o 
  16   5   8       19.04       17.03    143.54 o 
  17   5   8      315.64      337.72    159.13 o 
  18   5   8      607.60      547.03    169.94 o 
  19   5   8      148.24       -1.47    157.79 o 
  20   5   8      168.24      -95.11    150.39 o 
 -22   6   8     2576.46     2535.21    266.38 o 
 -21   6   8        6.46      182.59    164.82 o 
 -20   6   8     2098.16     2162.29    242.67 o 
 -19   6   8      171.07      390.94    189.16 o 
 -18   6   8     1728.77     1530.72    320.65 o 
 -17   6   8      183.36      180.68    179.73 o 
 -16   6   8     1132.54     1251.48    194.94 o 
 -15   6   8       15.11      186.84    150.75 o 
 -14   6   8     2957.37     3005.97    252.34 o 
 -13   6   8     1552.63     1619.73    217.99 o 
 -12   6   8     2016.80     1913.42    211.64 o 
 -11   6   8      198.79      370.56    166.55 o 
 -10   6   8     1983.06     2162.48    233.32 o 
  -9   6   8       38.76      216.90    168.18 o 
  -8   6   8     4609.80     4407.94    267.74 o 
  -7   6   8     1390.23     1612.30    214.31 o 
  -6   6   8     2936.26     2881.13    246.42 o 
  -5   6   8      600.35      629.12    160.26 o 
  -4   6   8      435.80      583.15    180.87 o 
  -3   6   8      408.17      398.04    135.15 o 
  -2   6   8     1816.52     1688.64    190.26 o 
  -1   6   8     1532.23     1709.80    161.61 o 
   0   6   8     1710.01     1632.84    144.35 o 
   1   6   8      604.04      680.46    131.49 o 
   2   6   8      179.69      331.42    109.90 o 
   3   6   8     2174.39     2092.31    175.60 o 
   4   6   8      690.89      965.36    132.21 o 
   5   6   8     2911.86     3166.08    223.57 o 
   6   6   8     4342.74     3753.46    398.53 o 
   7   6   8      309.99      472.30    124.39 o 
   8   6   8      760.79      950.02    139.58 o 
   9   6   8     1152.50     1243.19    151.97 o 
  10   6   8     1154.57     1149.61    149.19 o 
  11   6   8     1538.43     1483.89    187.96 o 
  12   6   8      382.33      396.13    162.85 o 
  13   6   8      872.10      864.04    185.24 o 
  14   6   8      489.58      413.02    171.37 o 
 -10   7   8      313.05      576.49    188.51 o 
  -9   7   8     6487.36     6321.90    341.87 o 
  -8   7   8     1291.09     1563.47    234.01 o 
  -7   7   8     3828.79     4142.88    293.43 o 
  -6   7   8     1517.36     1809.43    235.20 o 
  -5   7   8     4718.10     4418.59    295.31 o 
  -4   7   8     1842.93     1798.34    223.95 o 
  -3   7   8     4475.08     4082.02    284.24 o 
  -2   7   8     2409.46     2469.09    261.19 o 
  -1   7   8     3859.66     3470.24    267.79 o 
   1   7   8     2737.32     2976.49    320.26 o 
   2   7   8     1113.40     1359.28    262.62 o 
 -35   1   9     1424.04     1830.46    232.15 o 
 -34   1   9      885.63     1356.70    217.38 o 
 -33   1   9     4586.16     4775.82    287.66 o 
 -32   1   9     1741.45     2218.28    233.24 o 
 -31   1   9     5202.56     5293.38    290.72 o 
 -30   1   9     2595.08     3123.59    242.95 o 
 -29   1   9    12041.82    11508.43    715.38 o 
 -28   1   9      156.70      713.82    174.44 o 
 -27   1   9    10026.07    10162.31    414.14 o 
 -26   1   9     1353.93     1935.67    172.26 o 
 -25   1   9    10885.52    10816.59    351.84 o 
 -24   1   9     1578.65     1936.44    164.59 o 
 -23   1   9     3316.32     3285.89    147.96 o 
 -22   1   9      231.38      286.90     91.60 o 
 -21   1   9     3082.69     2884.21    137.85 o 
 -20   1   9       19.38      121.13     83.84 o 
 -19   1   9     6393.39     6149.15    179.41 o 
 -18   1   9        6.40      131.32     75.50 o 
 -17   1   9    10027.34     9562.68    195.05 o 
 -16   1   9       81.55      295.14     68.48 o 
 -15   1   9    22257.18    22106.93    344.33 o 
 -14   1   9      231.50      670.61     73.83 o 
 -13   1   9    17949.79    18102.55    292.67 o 
 -12   1   9     1866.54     2630.35    120.69 o 
 -11   1   9    22128.09    22089.38    338.17 o 
 -10   1   9      112.03      375.45     62.41 o 
  -9   1   9     8174.45     8111.47    176.78 o 
  -8   1   9       41.27      224.54     63.98 o 
  -7   1   9     2065.76     1816.64     94.22 o 
  -6   1   9      943.91     1060.99     79.43 o 
  -5   1   9     5039.11     4547.02    128.98 o 
  -4   1   9     2783.90     2691.72    105.40 o 
  -3   1   9     3909.61     3673.85    120.39 o 
  -2   1   9     3488.24     3268.91    114.00 o 
  -1   1   9    16244.74    15331.13    271.43 o 
   0   1   9     2323.70     2827.65    120.70 o 
   1   1   9    22672.18    21062.99    409.67 o 
   2   1   9       91.70      610.79    137.70 o 
   3   1   9    18372.29    16675.98    383.70 o 
   4   1   9      461.24      962.11    111.46 o 
   5   1   9    15256.71    14137.31    363.03 o 
   6   1   9      708.17      930.56    115.70 o 
   7   1   9     4357.57     4279.63    185.03 o 
   8   1   9     3434.11     3884.22    206.68 o 
   9   1   9     2323.40     2669.12    164.43 o 
  10   1   9     4351.89     4206.61    194.80 o 
  11   1   9     1033.07     1306.87    137.02 o 
  12   1   9     7278.30     6943.57    251.03 o 
  13   1   9     1450.13     2083.77    163.97 o 
  14   1   9     2851.81     3415.37    225.72 o 
  15   1   9     7536.78     7693.76    273.05 o 
  16   1   9     4221.00     4712.74    233.69 o 
  17   1   9     4763.92     5168.59    236.10 o 
  18   1   9     2771.83     2754.88    197.86 o 
  19   1   9     4465.61     3906.01    226.73 o 
  20   1   9      382.36      499.18    146.68 o 
  21   1   9     1725.96     1639.46    186.11 o 
  22   1   9     2932.90     2754.89    217.07 o 
  23   1   9     1272.00     1007.89    183.78 o 
  24   1   9     3424.36     3318.83    245.16 o 
  25   1   9      125.46       13.14    180.34 o 
  26   1   9     2933.35     3268.43    241.28 o 
  27   1   9      306.65      319.66    175.53 o 
 -34   2   9     4820.00     5062.72    321.34 o 
 -33   2   9      948.88     1570.23    225.12 o 
 -32   2   9     6982.48     7166.58    451.29 o 
 -31   2   9      321.41      919.25    194.53 o 
 -30   2   9    11140.05    10853.44    378.10 o 
 -29   2   9      478.50      936.23    219.71 o 
 -28   2   9     5886.90     5953.03    331.38 o 
 -27   2   9     4063.03     3788.88    327.43 o 
 -26   2   9     9336.45     8570.44    617.18 o 
 -25   2   9     1443.74     2212.14    235.73 o 
 -24   2   9    19676.36    18533.41    674.82 o 
 -23   2   9     3350.12     3679.49    186.17 o 
 -22   2   9     9880.21     9739.90    281.96 o 
 -21   2   9      616.33     1030.91    128.15 o 
 -20   2   9    12013.71    11306.54    354.17 o 
 -19   2   9       32.74      398.95    109.96 o 
 -18   2   9    11206.85    10675.31    286.54 o 
 -17   2   9      575.99      770.61    114.41 o 
 -16   2   9    18835.09    18015.76    399.29 o 
 -15   2   9      476.41      963.69     85.77 o 
 -14   2   9    23686.13    23681.06    392.77 o 
 -13   2   9     2422.12     2838.54    118.20 o 
 -12   2   9     5902.44     5641.81    152.98 o 
 -11   2   9     2367.47     2851.43    124.07 o 
 -10   2   9    25715.63    24698.32    403.21 o 
  -9   2   9       64.77      610.35     75.66 o 
  -8   2   9    26824.24    25370.56    411.89 o 
  -7   2   9      243.06      605.53     73.74 o 
  -6   2   9    20804.34    19704.28    336.46 o 
  -5   2   9      131.04      543.13     73.32 o 
  -4   2   9    22257.18    20149.11    343.06 o 
  -3   2   9      618.53     1144.84     86.33 o 
  -2   2   9    14761.69    13722.40    257.23 o 
  -1   2   9     4660.23     5081.60    157.02 o 
   0   2   9    18079.21    16592.55    326.06 o 
   1   2   9     6799.60     7294.80    234.27 o 
   2   2   9    24308.38    24269.51    440.90 o 
   3   2   9      171.16      523.81     85.64 o 
   4   2   9     3696.92     3414.27    154.56 o 
   5   2   9     4564.13     4594.52    159.67 o 
   6   2   9    12096.43    12115.05    270.79 o 
   7   2   9     1442.18     1926.58    145.82 o 
   8   2   9    14010.46    13324.02    294.16 o 
   9   2   9     2590.20     3125.78    227.41 o 
  10   2   9    10504.33    10295.15    302.83 o 
  11   2   9     3818.43     4360.50    212.98 o 
  12   2   9     9987.86     9568.06    300.22 o 
  13   2   9     5586.60     5930.12    242.64 o 
  14   2   9     5014.73     5326.35    234.58 o 
  15   2   9     5799.45     6146.09    252.69 o 
  16   2   9     4777.49     5026.55    242.86 o 
  17   2   9     3251.63     3614.32    216.82 o 
  18   2   9     3455.51     3423.04    216.25 o 
  19   2   9      711.05      959.76    166.96 o 
  20   2   9      539.19      595.62    151.93 o 
  21   2   9     2332.53     2533.97    214.42 o 
  22   2   9     1916.98     2195.69    221.55 o 
  23   2   9     2835.27     3057.38    318.56 o 
  24   2   9     1629.37     1659.67    202.47 o 
  25   2   9     2441.16     2939.15    237.74 o 
 -32   3   9     1384.73     1632.69    256.41 o 
 -31   3   9     2068.43     2126.16    258.55 o 
 -30   3   9     1426.21     1428.80    236.70 o 
 -29   3   9     2166.71     2178.14    247.54 o 
 -28   3   9      787.83      848.04    208.06 o 
 -27   3   9      189.37      276.43    213.07 o 
 -26   3   9      744.78      587.48    180.60 o 
 -25   3   9     3098.22     2876.34    252.70 o 
 -24   3   9       46.00       69.67    166.02 o 
 -23   3   9     1419.38     1654.71    203.52 o 
 -22   3   9       50.01        8.22    143.03 o 
 -21   3   9     2237.60     2175.81    218.68 o 
 -20   3   9      508.14      525.46    122.87 o 
 -19   3   9     1528.04     1798.61    146.18 o 
 -18   3   9      925.07     1050.63    129.27 o 
 -17   3   9     4250.14     4172.65    185.78 o 
 -16   3   9     1321.88     1301.06    131.25 o 
 -15   3   9     2726.46     2645.49    157.35 o 
 -14   3   9      384.45      433.10    104.88 o 
 -13   3   9     2714.56     2531.10    152.59 o 
 -12   3   9      415.22      568.51     79.37 o 
 -11   3   9     5066.74     4762.79    145.26 o 
 -10   3   9     1881.03     1839.84    107.81 o 
  -9   3   9     4555.27     4405.66    140.90 o 
  -8   3   9     3491.00     3400.76    127.74 o 
  -7   3   9     2302.53     2099.26    108.48 o 
  -6   3   9       76.88       63.10     68.02 o 
  -5   3   9     1850.53     1691.75    105.30 o 
  -4   3   9       48.28       67.88     71.32 o 
  -3   3   9     2222.87     2137.90    112.88 o 
  -2   3   9       17.15       18.95     77.65 o 
  -1   3   9     2193.19     2034.45    121.83 o 
   0   3   9      178.49       38.77     98.13 o 
   1   3   9     1857.84     1645.40    118.28 o 
   2   3   9      318.35      417.69     91.03 o 
   3   3   9     2386.26     2174.46    156.86 o 
   4   3   9      807.02     1012.12    145.98 o 
   5   3   9     5243.84     4925.90    211.69 o 
   6   3   9     3301.50     3393.42    251.46 o 
   7   3   9     4868.56     4696.09    249.36 o 
   8   3   9     2780.05     2609.86    147.49 o 
   9   3   9     1086.00     1134.95    120.99 o 
  10   3   9      530.79      557.56    106.56 o 
  11   3   9      901.05      997.46    117.91 o 
  12   3   9       47.15      -26.82    100.00 o 
  13   3   9      444.82      428.90    107.24 o 
  14   3   9       61.02      -53.58    113.08 o 
  15   3   9     1422.50     1175.91    133.51 o 
  16   3   9     1386.28     1184.97    135.46 o 
  17   3   9       70.72      -96.55    108.95 o 
  18   3   9       82.50      142.31    117.60 o 
  19   3   9     2220.40     1957.72    197.45 o 
  20   3   9     2728.14     2458.31    395.11 o 
  21   3   9     1012.22     1110.43    315.44 o 
  22   3   9     2326.92     2325.28    291.57 o 
  23   3   9      575.95      724.50    248.02 o 
 -29   4   9      150.41      328.81    189.97 o 
 -28   4   9     1629.52     1721.73    236.90 o 
 -27   4   9      299.79      471.49    191.68 o 
 -26   4   9     4286.90     3727.03    277.86 o 
 -25   4   9      939.31     1177.20    206.51 o 
 -24   4   9     1863.88     1871.93    226.06 o 
 -23   4   9      760.15      768.05    192.34 o 
 -22   4   9      102.18      192.51    147.95 o 
 -21   4   9       62.39      161.67    153.25 o 
 -20   4   9      762.77      883.43    187.64 o 
 -19   4   9       63.48      -32.06    152.05 o 
 -18   4   9      517.14      582.44    158.25 o 
 -17   4   9        5.06      -37.73     99.69 o 
 -16   4   9     2428.03     2210.00    161.52 o 
 -15   4   9      346.20      265.58    115.82 o 
 -14   4   9     2229.77     2035.22    158.62 o 
 -13   4   9       34.84      143.82    111.61 o 
 -12   4   9     4245.08     4240.77    191.97 o 
 -11   4   9       15.73      204.45    108.06 o 
 -10   4   9     4868.91     4541.49    197.35 o 
  -9   4   9      345.10      247.19    106.55 o 
  -8   4   9      900.10     1114.91    117.94 o 
  -7   4   9      102.95       69.33     77.81 o 
  -6   4   9      483.58      525.14     86.37 o 
  -5   4   9       52.74       91.52     78.36 o 
  -4   4   9     1881.50     1794.01    116.66 o 
  -3   4   9      232.40      259.63     86.07 o 
  -2   4   9      858.14      963.77    110.03 o 
  -1   4   9       31.09      102.26    158.17 o 
   0   4   9      695.50      818.98    105.91 o 
   1   4   9      593.66      820.18    134.06 o 
   2   4   9     3710.23     3210.72    153.46 o 
   3   4   9       25.57      116.73     94.31 o 
   4   4   9     2575.38     2335.68    141.53 o 
   5   4   9       30.03       -8.90     90.06 o 
   6   4   9      197.22      236.61    102.98 o 
   7   4   9     1585.27     1246.18    224.76 o 
   8   4   9     1397.94     1458.83    134.33 o 
   9   4   9     1591.99     1474.06    205.99 o 
  10   4   9      324.19      386.29    116.58 o 
  11   4   9      832.34      629.61    145.55 o 
  12   4   9     1574.13     1696.76    149.94 o 
  13   4   9     1184.08     1260.38    195.83 o 
  14   4   9      566.61      440.82    186.36 o 
  15   4   9     1019.87      816.75    147.27 o 
  16   4   9     1583.57     1482.45    168.02 o 
  17   4   9      117.37      101.72    124.45 o 
  18   4   9      564.44      383.21    134.83 o 
  19   4   9       49.79     -142.20    141.77 o 
  20   4   9      260.19      266.02    160.05 o 
 -25   5   9     6839.85     6525.43    786.96 o 
 -24   5   9      377.63      751.42    193.00 o 
 -23   5   9     5843.70     5413.12    320.45 o 
 -22   5   9       89.50      348.38    153.05 o 
 -21   5   9     7820.46     7404.51    421.19 o 
 -20   5   9      265.03      685.12    194.65 o 
 -19   5   9     6399.44     6061.17    306.92 o 
 -18   5   9      490.00      984.90    187.72 o 
 -17   5   9     8261.06     7321.52    599.44 o 
 -16   5   9      200.33      710.72    178.51 o 
 -15   5   9     9398.04     8755.81    359.40 o 
 -14   5   9      836.51     1458.43    196.15 o 
 -13   5   9     6003.04     6273.87    310.77 o 
 -12   5   9        0.39      513.86    127.15 o 
 -11   5   9    10776.48    10462.03    309.53 o 
 -10   5   9      298.30      677.87    127.88 o 
  -9   5   9     5684.33     5525.65    229.41 o 
  -8   5   9      117.87      383.04    126.40 o 
  -7   5   9     7055.37     6910.32    252.04 o 
  -6   5   9      290.53      505.07    124.76 o 
  -5   5   9     6618.04     6209.70    241.27 o 
  -4   5   9      630.90      913.39    106.24 o 
  -3   5   9     5970.76     5940.08    251.68 o 
  -2   5   9      267.52      757.14    119.08 o 
  -1   5   9     6951.31     6611.85    626.83 o 
   0   5   9      595.69     1180.98    124.97 o 
   1   5   9     9760.72     9055.63    428.99 o 
   2   5   9     1059.83     1484.06    148.67 o 
   3   5   9     5350.70     5295.43    226.99 o 
   4   5   9     1180.06     1786.67    145.72 o 
   5   5   9     6944.50     6751.59    480.77 o 
   6   5   9     3652.97     3599.75    269.35 o 
   7   5   9     3111.76     3163.53    251.61 o 
   8   5   9     1874.55     2491.07    210.76 o 
   9   5   9     3388.51     3708.35    328.82 o 
  10   5   9     2761.56     2791.32    282.15 o 
  11   5   9     3211.51     3014.88    278.78 o 
  12   5   9     3614.76     3206.76    307.84 o 
  13   5   9      841.51     1037.68    225.61 o 
  14   5   9      584.98      890.45    145.20 o 
  15   5   9     3986.74     3454.02    297.18 o 
  16   5   9     1993.56     2564.45    416.36 o 
 -17   6   9        6.61      318.76    154.44 o 
 -16   6   9     3586.75     3822.20    283.26 o 
 -15   6   9        3.81      228.12    168.77 o 
 -14   6   9     4525.22     4118.25    300.18 o 
 -13   6   9       57.78      328.99    182.12 o 
 -12   6   9     1414.36     1252.38    203.68 o 
 -11   6   9       34.94      125.45    153.56 o 
 -10   6   9     3705.08     3469.24    264.33 o 
  -9   6   9      498.27      721.91    191.00 o 
  -8   6   9     7889.95     7050.31    342.63 o 
  -7   6   9       17.48      298.75    160.95 o 
  -6   6   9     6133.87     5888.00    252.11 o 
  -5   6   9      110.65      278.34    130.95 o 
  -4   6   9     5996.13     5355.22    246.22 o 
  -3   6   9      288.41      513.16    139.32 o 
  -2   6   9     3274.97     2893.77    199.69 o 
  -1   6   9       71.91      152.88    161.76 o 
   0   6   9     3617.81     3352.87    222.76 o 
   1   6   9      564.69      728.99    127.12 o 
   2   6   9     1452.50     1764.86    224.07 o 
   3   6   9      503.63      571.10    140.88 o 
   4   6   9     1239.27     1360.49    152.07 o 
   5   6   9      807.23      956.04    210.73 o 
   6   6   9     3662.04     3631.82    253.98 o 
   7   6   9      476.72      667.62    144.46 o 
   8   6   9     2621.66     2588.79    183.39 o 
   9   6   9     1051.79     1320.63    157.11 o 
 -33   0  10     5340.27     7015.21    432.66 o 
 -32   0  10     1892.42     2794.59    321.35 o 
 -31   0  10     6280.10     7319.19    675.08 o 
 -30   0  10     2029.60     3184.47    317.06 o 
 -29   0  10     7388.07     8299.72    433.63 o 
 -28   0  10     6549.37     7215.13    814.21 o 
 -27   0  10     2345.17     3935.10    320.45 o 
 -26   0  10    10736.53    11676.82    485.14 o 
 -25   0  10     1325.67     2137.92    248.36 o 
 -24   0  10    10673.85    11346.22    456.19 o 
 -23   0  10     1833.42     2851.33    401.76 o 
 -22   0  10    15457.70    16119.52    674.11 o 
 -21   0  10     4442.35     4871.65    357.01 o 
 -20   0  10    13996.61    14130.78    437.91 o 
 -19   0  10     7027.95     7393.06    234.21 o 
 -18   0  10    13290.30    13054.62    380.51 o 
 -17   0  10     9733.40     9867.11    317.34 o 
 -16   0  10     6408.50     6429.31    272.01 o 
 -15   0  10     4475.12     4602.62    356.25 o 
 -14   0  10     1001.17     1301.70    136.70 o 
 -13   0  10    12516.60    13138.31    366.71 o 
 -12   0  10    27536.43    27183.23    635.15 o 
 -11   0  10     1357.72     1727.79    236.94 o 
 -10   0  10    16224.72    15744.46    414.04 o 
  -9   0  10      390.94      644.01    114.57 o 
  -8   0  10    17573.68    17458.78    443.88 o 
  -7   0  10       31.30      528.62    105.14 o 
  -6   0  10    24481.65    22944.40    631.52 o 
  -5   0  10       19.29      195.34    139.79 o 
  -4   0  10    13017.89    12256.73    433.97 o 
  -3   0  10      126.18      411.28    136.40 o 
  -2   0  10    16559.76    14772.91    499.95 o 
  -1   0  10     2097.89     2319.02    204.99 o 
   0   0  10     6716.12     5751.38    288.44 o 
   1   0  10     3931.71     3672.04    242.28 o 
   2   0  10     1314.79     1608.34    186.99 o 
   3   0  10     5286.86     5003.67    280.36 o 
   4   0  10    25247.40    23384.72    718.24 o 
   6   0  10    16063.40    14392.14    514.82 o 
   7   0  10     2460.72     2765.50    239.67 o 
   8   0  10    13713.64    14063.80    520.81 o 
   9   0  10     2001.79     2716.73    249.06 o 
  10   0  10    12389.50    12400.17    486.91 o 
  11   0  10     1382.57     1853.49    238.89 o 
  12   0  10     8415.12     8301.73    398.50 o 
  13   0  10      685.00     1036.15    218.29 o 
  14   0  10     5128.15     4745.48    321.82 o 
  15   0  10       76.58      543.76    188.04 o 
  16   0  10     3521.76     3382.81    294.70 o 
  17   0  10      934.98     1302.95    239.15 o 
  18   0  10     3312.08     3126.19    297.05 o 
  19   0  10     2815.81     3074.29    322.35 o 
  20   0  10     9349.00     9216.61    461.61 o 
  21   0  10     3379.97     4205.11    348.43 o 
  22   0  10     5887.17     5563.61    387.29 o 
  23   0  10     1942.48     2373.00    308.78 o 
  24   0  10     4810.62     4905.87    380.24 o 
 -33   1  10     2253.95     2411.86    431.10 o 
 -32   1  10     1228.11     1515.05    271.58 o 
 -31   1  10     2749.18     2962.01    306.86 o 
 -30   1  10     1126.87     1515.72    257.76 o 
 -29   1  10      752.84     1074.57    231.60 o 
 -28   1  10      763.38      888.99    221.10 o 
 -27   1  10     2910.78     2748.14    265.64 o 
 -26   1  10     2239.79     2447.53    220.20 o 
 -25   1  10     1361.77     1521.41    138.63 o 
 -24   1  10     1432.05     1589.17    138.21 o 
 -23   1  10     3523.61     3368.76    185.32 o 
 -22   1  10     2147.11     2281.73    148.52 o 
 -21   1  10     5370.59     5141.36    202.25 o 
 -20   1  10     1978.56     2154.78    155.05 o 
 -19   1  10     7367.92     7196.90    234.83 o 
 -18   1  10     2082.31     2532.79    128.64 o 
 -17   1  10     5652.10     5534.23    161.49 o 
 -16   1  10      719.19     1018.05     94.51 o 
 -15   1  10     4007.84     3881.23    139.64 o 
 -14   1  10      109.95      208.30     77.81 o 
 -13   1  10     5594.46     5585.26    156.80 o 
 -12   1  10      110.25      160.78     74.53 o 
 -11   1  10     1628.97     1578.03    100.56 o 
 -10   1  10       66.47      126.20     69.43 o 
  -9   1  10     2485.88     2105.55    105.32 o 
  -8   1  10     1158.13     1065.76    145.45 o 
  -7   1  10     7728.02     7270.12    198.06 o 
  -6   1  10      118.74      266.23     82.59 o 
  -5   1  10     7219.77     6422.37    184.57 o 
  -4   1  10       85.73      330.12     85.55 o 
  -3   1  10    11219.23    10510.24    247.25 o 
  -2   1  10      455.42      832.04    122.04 o 
  -1   1  10     7954.81     7620.31    206.06 o 
   0   1  10      134.15      220.33     90.19 o 
   1   1  10     6178.32     5677.98    179.80 o 
   2   1  10      683.45      928.68    119.13 o 
   3   1  10     6342.01     5734.97    212.81 o 
   4   1  10     1731.96     1745.24    142.51 o 
   5   1  10     2365.47     2108.60    153.50 o 
   6   1  10      490.35      602.06    138.09 o 
   7   1  10     2628.85     2379.58    162.91 o 
   8   1  10       11.11       46.19    111.39 o 
   9   1  10     5055.37     4506.27    210.41 o 
  10   1  10      108.89      342.83    122.78 o 
  11   1  10     5253.05     4827.52    263.28 o 
  12   1  10       38.19       99.54    229.37 o 
  13   1  10     5708.73     5286.98    231.74 o 
  14   1  10      326.21      477.68    139.77 o 
  15   1  10     3547.06     3585.52    278.40 o 
  16   1  10      159.66      380.45    139.81 o 
  17   1  10     4359.69     4138.43    235.47 o 
  18   1  10     1481.74     1755.61    185.32 o 
  19   1  10      799.23     1018.71    171.10 o 
  20   1  10      611.33      410.96    165.48 o 
  21   1  10     1644.43     1656.21    206.46 o 
  22   1  10      568.61      625.54    174.78 o 
  23   1  10      667.35      696.45    182.05 o 
 -32   2  10      105.60      143.79    205.94 o 
 -31   2  10      469.98      563.98    274.49 o 
 -30   2  10       13.35       87.59    195.60 o 
 -29   2  10       25.13       50.51    187.57 o 
 -28   2  10       15.40       38.55    180.03 o 
 -27   2  10      869.10      710.23    206.26 o 
 -26   2  10       38.72      -12.21    163.90 o 
 -25   2  10      172.57      108.47    172.17 o 
 -24   2  10      392.79      306.29    126.99 o 
 -23   2  10       11.06       49.37    116.98 o 
 -22   2  10     2268.81     2156.56    163.68 o 
 -21   2  10       67.61      112.67    114.22 o 
 -20   2  10     1278.66     1264.79    138.48 o 
 -19   2  10      259.69      242.50    114.44 o 
 -18   2  10      740.68      712.39    122.98 o 
 -17   2  10      344.74      416.37    113.69 o 
 -16   2  10      650.09      643.91    115.94 o 
 -15   2  10       34.15      -53.94     97.59 o 
 -14   2  10       34.85       17.74     74.89 o 
 -13   2  10        7.10       23.05     71.85 o 
 -12   2  10       35.90       26.66     70.50 o 
 -11   2  10      353.60      309.75     75.81 o 
 -10   2  10      682.04      666.08     81.17 o 
  -9   2  10       48.61       26.87     71.42 o 
  -8   2  10     1498.81     1560.77    101.94 o 
  -7   2  10        8.80       26.33     68.96 o 
  -6   2  10     2866.18     2621.55    118.13 o 
  -5   2  10      369.21      377.94     73.95 o 
  -4   2  10     1252.79     1346.11     96.05 o 
  -3   2  10      485.08      553.62     81.16 o 
  -2   2  10     1166.89     1200.89     93.06 o 
  -1   2  10      142.46      125.64     73.36 o 
   0   2  10       32.97       24.96     82.19 o 
   1   2  10       40.40       22.05     75.87 o 
   2   2  10       19.49       88.73     96.82 o 
   3   2  10     1124.84      923.34    128.34 o 
   4   2  10       43.92       82.87    103.64 o 
   5   2  10      205.37      191.23    113.85 o 
   6   2  10      499.37      389.24    118.52 o 
   7   2  10      120.10      157.68    113.47 o 
   8   2  10      736.54      665.21    161.04 o 
   9   2  10      147.99       71.41    116.50 o 
  10   2  10     1102.81     1122.66    143.54 o 
  11   2  10      190.52      179.58    128.62 o 
  12   2  10      337.98      416.40    131.11 o 
  13   2  10       77.20       35.83    129.77 o 
  14   2  10      132.93      127.34    135.70 o 
  15   2  10       53.19      -55.39    130.59 o 
  16   2  10       41.58      -87.15    134.22 o 
  17   2  10      548.83      244.67    153.69 o 
  18   2  10       44.35      -25.93    151.47 o 
  19   2  10      564.32      262.38    163.64 o 
  20   2  10      145.35       62.55    155.94 o 
  21   2  10      798.86      740.65    178.93 o 
  22   2  10       93.17     -233.51    155.67 o 
 -29   3  10     2162.28     2598.10    278.08 o 
 -28   3  10     3984.03     3871.80    529.29 o 
 -27   3  10     1204.19     1584.98    233.37 o 
 -26   3  10     1594.50     1720.23    231.46 o 
 -25   3  10     1736.85     1845.11    228.74 o 
 -24   3  10      653.01      750.03    193.97 o 
 -23   3  10     3933.40     3826.81    624.09 o 
 -22   3  10     1659.59     1906.63    163.39 o 
 -21   3  10     6129.64     6076.10    236.40 o 
 -20   3  10     1359.02     1417.58    149.77 o 
 -19   3  10     9160.30     8592.44    277.62 o 
 -18   3  10     1644.96     2395.43    171.27 o 
 -17   3  10    11397.97    10466.63    297.32 o 
 -16   3  10     2426.94     3152.24    178.68 o 
 -15   3  10     7584.13     7289.55    242.91 o 
 -14   3  10      400.02      922.71    127.54 o 
 -13   3  10    12958.04    12263.92    320.54 o 
 -12   3  10      179.07      612.55    114.76 o 
 -11   3  10     6597.30     6222.71    172.61 o 
 -10   3  10      212.54      590.01     87.82 o 
  -9   3  10     8362.62     7865.23    193.46 o 
  -8   3  10      362.90      770.47     89.68 o 
  -7   3  10    11766.33    10985.75    236.03 o 
  -6   3  10       68.77      381.64     82.07 o 
  -5   3  10     9435.95     9285.00    215.50 o 
  -4   3  10      248.21      495.64     84.80 o 
  -3   3  10    12210.24    11768.38    247.31 o 
  -2   3  10      354.74      642.16     91.37 o 
  -1   3  10     7956.04     7448.98    192.78 o 
   0   3  10        5.84      249.17     95.04 o 
   1   3  10     6237.80     6240.18    237.46 o 
   2   3  10      277.61      616.00    103.64 o 
   3   3  10     8367.66     8056.73    294.10 o 
   4   3  10     1504.92     1704.20    136.68 o 
   5   3  10     5323.81     4927.87    181.16 o 
   6   3  10      103.72      471.61    104.54 o 
   7   3  10     9175.58     8622.98    243.50 o 
   8   3  10      309.13      593.98    109.59 o 
   9   3  10     7416.55     7094.50    707.68 o 
  10   3  10      139.96      442.09    215.29 o 
  11   3  10     5870.27     5838.91    260.38 o 
  12   3  10      265.74      389.79    150.17 o 
  13   3  10     7764.15     7667.10    302.40 o 
  14   3  10      750.97      935.74    170.10 o 
  15   3  10     3966.41     4137.23    247.82 o 
  16   3  10     1129.76     1281.76    188.50 o 
  17   3  10     1787.43     1852.22    204.01 o 
  18   3  10      953.22     1160.48    197.46 o 
  19   3  10     2367.19     2485.85    228.42 o 
  20   3  10     2250.75     2314.59    241.11 o 
 -26   4  10     6247.05     6167.29    344.41 o 
 -25   4  10     3645.53     3736.71    372.29 o 
 -24   4  10     2705.08     2991.66    264.91 o 
 -23   4  10     1400.77     1828.39    228.18 o 
 -22   4  10     4612.91     4503.57    285.65 o 
 -21   4  10     1207.51     1570.22    207.31 o 
 -20   4  10     4836.34     4593.86    282.28 o 
 -19   4  10      375.09      698.87    175.51 o 
 -18   4  10     5735.11     5240.87    224.92 o 
 -17   4  10     1369.22     1702.39    159.82 o 
 -16   4  10     6617.45     6579.10    248.66 o 
 -15   4  10     1470.42     1655.20    155.11 o 
 -14   4  10     3838.45     4060.68    240.52 o 
 -13   4  10     2570.65     3064.81    180.34 o 
 -12   4  10    16263.43    15375.29    384.21 o 
 -11   4  10      841.42     1510.54    149.22 o 
 -10   4  10     8785.88     8386.06    266.65 o 
  -9   4  10      691.51      965.97    130.01 o 
  -8   4  10     5233.07     5154.09    214.97 o 
  -7   4  10      215.88      346.72     89.30 o 
  -6   4  10     5650.91     5435.44    172.19 o 
  -5   4  10        4.87      166.17     85.06 o 
  -4   4  10     5266.48     4989.97    166.62 o 
  -3   4  10       79.19      220.72     93.32 o 
  -2   4  10     7676.43     7417.02    202.18 o 
  -1   4  10       15.29      363.10    129.32 o 
   0   4  10     7194.66     6842.83    236.30 o 
   1   4  10      421.63      624.27    139.66 o 
   2   4  10     5284.10     4868.53    186.47 o 
   3   4  10       89.07      566.17    137.94 o 
   4   4  10    12941.98    12310.43    309.44 o 
   5   4  10       21.36      312.86    134.87 o 
   6   4  10     6651.63     6166.70    248.00 o 
   7   4  10      290.54      618.52    116.66 o 
   8   4  10     5259.64     5307.93    306.29 o 
   9   4  10      740.70     1141.12    184.93 o 
  10   4  10     2513.64     2596.66    170.02 o 
  11   4  10     1591.95     1783.08    270.47 o 
  12   4  10     2093.63     2102.65    163.21 o 
  13   4  10     1182.18     1146.07    187.21 o 
  14   4  10     3279.94     3173.59    231.12 o 
  15   4  10      472.23      518.49    133.20 o 
  16   4  10     2503.22     2576.65    332.98 o 
 -21   5  10       28.57      101.10    178.65 o 
 -20   5  10      249.59      313.63    178.00 o 
 -19   5  10      441.58      532.59    177.03 o 
 -18   5  10       70.46      136.95    170.84 o 
 -17   5  10      279.50      463.26    172.27 o 
 -16   5  10      150.55      101.78    143.75 o 
 -15   5  10     1439.09     1340.86    208.75 o 
 -14   5  10      175.17      258.69    128.80 o 
 -13   5  10     1546.64     1404.79    152.37 o 
 -12   5  10       14.90      137.05    127.48 o 
 -11   5  10      336.10      332.32    128.41 o 
 -10   5  10      473.72      500.25    129.22 o 
  -9   5  10      239.32      251.12    133.73 o 
  -8   5  10      540.28      560.78    139.94 o 
  -7   5  10       86.63       53.87    121.90 o 
  -6   5  10      428.45      396.30    139.46 o 
  -5   5  10      269.52      227.93    124.60 o 
  -4   5  10       38.06     -104.33    122.95 o 
  -3   5  10      430.00      313.60    107.49 o 
  -2   5  10      120.11      127.94     99.72 o 
  -1   5  10     1155.51     1334.56    196.33 o 
   0   5  10       58.06        2.85    110.09 o 
   1   5  10     1348.59     1387.24    169.87 o 
   2   5  10       63.27      138.90    143.01 o 
   3   5  10     1925.81     1766.50    176.39 o 
   4   5  10       71.86       10.37    112.44 o 
   5   5  10      354.96      354.43    124.60 o 
   6   5  10        0.34     -169.85    113.23 o 
   7   5  10       18.49       -8.31    116.35 o 
   8   5  10      169.96      -77.92    119.83 o 
   9   5  10      193.45       42.46    123.25 o 
  10   5  10        9.96     -116.11    117.10 o 
  11   5  10      231.04      139.64    132.98 o 
  -7   6  10        2.93      335.90    160.25 o 
  -6   6  10     3444.00     3168.83    215.24 o 
  -5   6  10        0.91       33.39    140.49 o 
  -4   6  10     2071.75     2077.56    193.41 o 
  -3   6  10       53.64       40.32    137.22 o 
  -2   6  10     2559.62     2378.38    202.92 o 
 -30   1  11     1400.76     1622.16    365.12 o 
 -29   1  11     2552.26     2894.34    418.32 o 
 -28   1  11     5109.43     5557.47    431.10 o 
 -27   1  11     2336.62     2752.92    288.67 o 
 -26   1  11     5406.86     5675.17    341.52 o 
 -25   1  11     2289.68     2733.02    312.04 o 
 -24   1  11     7078.79     7181.22    450.31 o 
 -23   1  11     2114.91     2273.41    171.42 o 
 -22   1  11     3428.97     3685.98    193.71 o 
 -21   1  11     2899.99     2858.01    170.94 o 
 -20   1  11     2616.08     2556.01    202.38 o 
 -19   1  11     2038.87     1966.09    185.49 o 
 -18   1  11      931.52     1360.20    205.38 o 
 -17   1  11     4123.77     4130.91    192.19 o 
 -16   1  11      467.62      673.58    105.92 o 
 -15   1  11     7596.30     6861.53    207.01 o 
 -14   1  11     3281.91     3447.20    155.82 o 
 -13   1  11     3282.51     3387.36    175.77 o 
 -12   1  11     4602.15     4542.93    168.17 o 
 -11   1  11     5513.76     5889.41    189.22 o 
 -10   1  11     8143.20     8333.36    223.63 o 
  -9   1  11     5694.88     5597.68    180.60 o 
  -8   1  11     2016.24     2370.59    134.27 o 
  -7   1  11     3646.24     3515.73    149.76 o 
  -6   1  11     2205.53     2260.31    130.69 o 
  -5   1  11     4313.96     4235.57    160.00 o 
  -4   1  11      738.72      934.80    104.52 o 
  -3   1  11     5344.11     5030.27    173.20 o 
  -2   1  11      134.27      364.77     94.14 o 
  -1   1  11     8475.51     7856.09    249.84 o 
   0   1  11      257.19      698.61    120.34 o 
   1   1  11     9638.64     9663.13    457.83 o 
   2   1  11      180.70      537.85    118.41 o 
   3   1  11     4173.75     4104.12    192.56 o 
   4   1  11     3652.05     3518.55    190.68 o 
   5   1  11     5554.60     5271.23    220.09 o 
   6   1  11      558.33      924.08    137.66 o 
   7   1  11     3777.31     3712.11    197.20 o 
   8   1  11      113.88      349.87    122.71 o 
   9   1  11     1796.94     2093.45    199.77 o 
  10   1  11        0.25      134.58    118.60 o 
  11   1  11     3666.66     3463.15    207.60 o 
  12   1  11      872.79      888.62    152.31 o 
  13   1  11     3978.48     3786.46    220.96 o 
  14   1  11      596.31      736.02    151.16 o 
  15   1  11     3545.38     3527.42    224.82 o 
  16   1  11      392.90      534.48    168.74 o 
  17   1  11     3661.76     3902.30    242.93 o 
  18   1  11      130.76      127.85    163.52 o 
  19   1  11     4571.29     4293.21    261.86 o 
 -28   2  11     3282.60     3368.38    294.12 o 
 -27   2  11     4673.49     4702.90    411.93 o 
 -26   2  11     2281.15     2393.64    183.99 o 
 -25   2  11     5395.54     5834.61    241.74 o 
 -24   2  11     2614.06     2811.12    190.99 o 
 -23   2  11     5800.60     5511.42    235.47 o 
 -22   2  11     2358.67     2431.38    176.67 o 
 -21   2  11     4828.92     4992.96    219.07 o 
 -20   2  11     2692.95     2769.90    181.48 o 
 -19   2  11     5982.82     6005.64    266.59 o 
 -18   2  11     3238.08     3334.80    187.03 o 
 -17   2  11     3181.44     3288.97    181.63 o 
 -16   2  11     5003.44     4812.76    206.15 o 
 -15   2  11     3887.66     4692.09    203.45 o 
 -14   2  11    22949.75    21285.18    448.48 o 
 -13   2  11      521.30     1179.90    102.33 o 
 -12   2  11     4099.96     4033.68    143.75 o 
 -11   2  11     3029.22     3261.12    133.79 o 
 -10   2  11     6227.36     6345.80    198.77 o 
  -9   2  11     4048.85     4364.98    193.57 o 
  -8   2  11     6815.58     6536.78    201.28 o 
  -7   2  11     2231.93     2680.71    146.43 o 
  -6   2  11     4499.05     4265.33    167.47 o 
  -5   2  11     2959.57     3260.76    151.68 o 
  -4   2  11     7442.33     7385.38    218.03 o 
  -3   2  11     4366.87     4446.00    170.49 o 
  -2   2  11     5549.21     5636.77    191.47 o 
  -1   2  11      602.64     1131.56    116.88 o 
   0   2  11    10853.49     9919.50    282.39 o 
   1   2  11      134.09      587.32    212.55 o 
   2   2  11    23632.17    22461.00    765.18 o 
   3   2  11      953.72     1619.63    151.92 o 
   4   2  11     5663.94     5687.35    234.06 o 
   5   2  11      293.68      470.18    128.89 o 
   6   2  11     6906.17     6514.92    253.34 o 
   7   2  11       11.65      307.16    130.75 o 
   8   2  11     4629.32     4491.64    220.93 o 
   9   2  11        3.53      280.94    149.44 o 
  10   2  11     5475.89     5709.54    255.39 o 
  11   2  11      153.11      456.50    151.57 o 
  12   2  11     4983.19     5038.44    245.42 o 
  13   2  11      208.18      494.25    155.82 o 
  14   2  11     6024.23     6091.95    273.94 o 
  15   2  11        9.18      398.81    155.20 o 
  16   2  11     7792.91     7756.24    309.29 o 
  17   2  11      207.32      404.68    167.90 o 
  18   2  11     7543.35     7691.83    323.01 o 
 -26   3  11      736.47      900.05    215.26 o 
 -25   3  11      962.63      770.03    197.33 o 
 -24   3  11      611.79      582.96    197.34 o 
 -23   3  11     1431.74     1448.77    242.70 o 
 -22   3  11     1151.59     1157.97    156.64 o 
 -21   3  11     1859.82     1816.75    171.87 o 
 -20   3  11     1247.36     1527.90    159.12 o 
 -19   3  11     1121.82     1324.36    152.25 o 
 -18   3  11      634.10      968.15    143.80 o 
 -17   3  11     1173.03     1189.04    148.07 o 
 -16   3  11     1257.03     1193.71    143.50 o 
 -15   3  11      496.52      780.55    130.50 o 
 -14   3  11      767.52      945.17    135.90 o 
 -13   3  11      103.09      249.24    116.00 o 
 -12   3  11     1960.49     2127.26    160.80 o 
 -11   3  11     2023.62     2176.80    161.54 o 
 -10   3  11      487.98      468.86     93.05 o 
  -9   3  11     2717.29     2395.97    125.65 o 
  -8   3  11      462.28      494.23     93.30 o 
  -7   3  11     2640.74     2303.01    125.56 o 
  -6   3  11      420.66      456.42     93.63 o 
  -5   3  11     3198.72     2665.07    131.69 o 
  -4   3  11      626.57      518.57     94.12 o 
  -3   3  11     1331.92     1459.65    113.55 o 
  -2   3  11      387.19      448.32     96.28 o 
  -1   3  11      445.09      448.51     95.59 o 
   0   3  11       55.58      -31.06     82.45 o 
   1   3  11      532.96      515.26    162.74 o 
   2   3  11       55.71      112.85    125.52 o 
   3   3  11       84.78      142.28    249.45 o 
   4   3  11      127.56      229.17    127.20 o 
   5   3  11     1109.26     1372.95    160.43 o 
   6   3  11      190.71      213.93    130.36 o 
   7   3  11     2745.40     2414.25    195.72 o 
   8   3  11       59.31       86.86    146.00 o 
   9   3  11     2104.04     2183.13    207.46 o 
  10   3  11       14.18       21.07    199.77 o 
  11   3  11     1997.50     2141.73    202.01 o 
  12   3  11       18.14       61.74    150.18 o 
  13   3  11      814.88      702.77    182.91 o 
  14   3  11        5.80      -17.35    156.91 o 
  15   3  11      859.82      674.42    182.29 o 
 -21   4  11     1237.58     1232.88    208.16 o 
 -20   4  11      170.06      248.67    128.63 o 
 -19   4  11      283.05      404.61    142.02 o 
 -18   4  11      347.47      267.24    171.34 o 
 -17   4  11       45.62       -1.02    124.97 o 
 -16   4  11       37.65       45.74    127.07 o 
 -15   4  11      214.15      236.22    125.36 o 
 -14   4  11     1212.35     1194.16    146.46 o 
 -13   4  11      452.71      477.85    148.93 o 
 -12   4  11     2423.23     2256.82    175.36 o 
 -11   4  11      195.72      129.47    116.36 o 
 -10   4  11      328.84      317.49    125.55 o 
  -9   4  11      829.45      835.01    140.69 o 
  -8   4  11     1524.50     1335.77    144.59 o 
  -7   4  11      394.85      374.95    124.68 o 
  -6   4  11      713.54      788.52    107.56 o 
  -5   4  11      243.44      275.66     95.30 o 
  -4   4  11      724.95      630.66    104.79 o 
  -3   4  11       12.90      -35.83     90.98 o 
  -2   4  11      213.55      261.96     94.88 o 
  -1   4  11      458.10      486.57    105.39 o 
   0   4  11     3786.68     3372.60    156.30 o 
   1   4  11       77.12      277.61    112.05 o 
   2   4  11     1090.35     1085.89    134.21 o 
   3   4  11      194.04      309.23    145.85 o 
   4   4  11     1103.56     1070.64    131.31 o 
   5   4  11       22.61      -55.77    108.68 o 
   6   4  11     1442.28     1285.41    211.77 o 
   7   4  11      373.69      322.70    254.41 o 
   8   4  11      542.49      323.50    276.19 o 
   9   4  11        6.34     -102.47    247.37 o 
  10   4  11      306.74      210.66    296.14 o 
  11   4  11       49.06     -109.07    158.53 o 
 -13   5  11     1776.57     1933.58    184.27 o 
 -12   5  11     1521.81     1881.68    179.33 o 
 -11   5  11     2855.66     2965.80    200.67 o 
 -10   5  11     1721.20     2071.74    184.50 o 
  -9   5  11     4344.31     3956.38    216.08 o 
  -8   5  11     1361.97     1708.54    174.20 o 
  -7   5  11     6114.67     5553.25    244.43 o 
  -6   5  11      761.05     1023.23    160.78 o 
  -5   5  11     3632.50     3327.31    207.28 o 
  -4   5  11      490.51      647.79    153.62 o 
  -3   5  11     5589.52     5111.03    241.65 o 
  -2   5  11      405.44      819.77    121.10 o 
  -1   5  11     4944.96     4853.89    186.77 o 
   0   5  11      377.61      628.23    141.52 o 
   1   5  11     4926.47     4637.12    306.65 o 
   2   5  11      273.11      492.49    140.30 o 
 -20   0  12     4182.13     4518.07    294.96 o 
 -19   0  12     7020.66     7781.96    374.77 o 
 -18   0  12     4209.63     4563.97    297.83 o 
 -17   0  12     8280.27     8750.56    393.02 o 
 -16   0  12     4889.35     4680.28    292.88 o 
 -15   0  12     5386.22     5398.78    307.48 o 
 -14   0  12      474.88      486.65    172.13 o 
 -13   0  12     3834.16     3863.46    266.54 o 
 -12   0  12     2656.08     2638.49    232.11 o 
 -11   0  12     3930.85     4124.26    269.14 o 
 -10   0  12     3421.09     3182.26    244.63 o 
  -9   0  12     2663.74     3046.90    246.72 o 
  -8   0  12     6236.16     5587.60    312.18 o 
  -7   0  12     5915.33     6057.04    316.87 o 
  -6   0  12    10585.71     9803.66    407.63 o 
  -5   0  12     5856.55     6167.88    319.22 o 
  -4   0  12    10703.85    10146.35    420.67 o 
  -3   0  12     4069.50     4571.53    281.40 o 
  -2   0  12    11611.84    11020.02    438.40 o 
  -1   0  12     5311.31     5571.17    311.65 o 
   0   0  12     6233.48     5806.67    319.48 o 
   1   0  12     3419.47     3366.64    261.06 o 
   2   0  12      364.41      448.83    163.52 o 
   3   0  12      742.88     1054.15    209.42 o 
   4   0  12     3120.80     3172.87    266.01 o 
   5   0  12     1496.68     1638.07    227.42 o 
   6   0  12     2338.39     2626.50    258.45 o 
   7   0  12     1627.89     1884.27    234.98 o 
   8   0  12     5978.59     5698.44    350.25 o 
   9   0  12     2023.99     2684.13    273.84 o 
  10   0  12     5361.96     5272.56    351.30 o 
  11   0  12     1151.35     1526.71    244.63 o 
  12   0  12     7147.12     7045.46    406.32 o 
  13   0  12      441.81      955.04    251.15 o 
  14   0  12     6367.93     6126.93    393.54 o 
 -26   1  12     1819.17     2207.92    384.68 o 
 -25   1  12      302.67      370.07    280.36 o 
 -24   1  12     1776.59     1991.19    354.42 o 
 -23   1  12      508.14      644.37    178.91 o 
 -22   1  12     1828.83     1942.88    200.62 o 
 -21   1  12      276.28      234.01    149.58 o 
 -20   1  12     1495.02     1755.64    190.10 o 
 -19   1  12     1041.13     1073.57    169.26 o 
 -18   1  12     3430.22     3168.68    218.73 o 
 -17   1  12      576.30      686.44    113.13 o 
 -16   1  12     4090.04     4219.82    177.01 o 
 -15   1  12      436.97      806.36    125.39 o 
 -14   1  12     2974.51     3000.47    180.76 o 
 -13   1  12     2484.57     2399.80    166.61 o 
 -12   1  12     1517.25     1887.97    160.23 o 
 -11   1  12     1249.69     1321.03    139.62 o 
 -10   1  12      760.99     1044.15    129.80 o 
  -9   1  12     1486.34     1580.08    142.01 o 
  -8   1  12      942.32     1279.39    240.85 o 
  -7   1  12     1776.13     1908.75    179.95 o 
  -6   1  12     1000.34     1144.46    133.14 o 
  -5   1  12     1870.10     2003.30    156.14 o 
  -4   1  12     1079.27     1137.73    190.25 o 
  -3   1  12     1999.34     1834.85    156.69 o 
  -2   1  12     2078.08     2014.28    171.21 o 
  -1   1  12     2395.19     2418.06    170.25 o 
   0   1  12     1986.35     2127.02    166.31 o 
   1   1  12     1191.75     1424.19    151.33 o 
   2   1  12     2529.41     2438.19    289.88 o 
   3   1  12     4533.92     4023.45    202.54 o 
   4   1  12      210.96      589.22    139.29 o 
   5   1  12     2636.57     2720.55    186.33 o 
   6   1  12      143.95      454.81    137.52 o 
   7   1  12     1498.99     1912.67    171.49 o 
   8   1  12      430.23      670.03    167.43 o 
   9   1  12     2493.92     2383.95    210.86 o 
  10   1  12       74.76       22.61    136.87 o 
  11   1  12     1008.40     1070.26    172.50 o 
  12   1  12      130.86      171.41    153.35 o 
  13   1  12      760.97      955.76    171.09 o 
  14   1  12      372.76      403.67    161.83 o 
 -24   2  12       23.31      172.16    152.71 o 
 -23   2  12      107.65      -39.87    148.06 o 
 -22   2  12      372.21      426.79    162.32 o 
 -21   2  12       96.77      141.24    154.28 o 
 -20   2  12      270.11      241.07    158.03 o 
 -19   2  12      344.09      121.80    146.59 o 
 -18   2  12       21.80       26.38    142.23 o 
 -17   2  12     1601.24     1779.18    195.14 o 
 -16   2  12      428.71      398.04    200.68 o 
 -15   2  12      493.61      473.44    154.49 o 
 -14   2  12       36.35       -5.67    136.95 o 
 -13   2  12       18.35       -1.96     97.52 o 
 -12   2  12      110.50      124.30     98.07 o 
 -11   2  12      308.07      372.46    101.62 o 
 -10   2  12      657.20      667.78    112.69 o 
  -9   2  12       28.30       62.97     96.30 o 
  -8   2  12      189.90      134.75     97.02 o 
  -7   2  12      103.42       65.65     93.01 o 
  -6   2  12       94.84       50.60     95.18 o 
  -5   2  12       81.89       95.93     98.63 o 
  -4   2  12      228.44      258.11    104.76 o 
  -3   2  12      216.17      124.67     99.64 o 
  -2   2  12      548.60      610.51    114.17 o 
  -1   2  12     1623.09     1643.88    137.30 o 
   0   2  12      348.72      338.76    109.17 o 
   1   2  12       15.27        3.26     97.15 o 
   2   2  12      135.88      143.34    125.11 o 
   3   2  12        5.96        9.69    118.86 o 
   4   2  12      393.09      372.74    134.21 o 
   5   2  12        3.10      -27.12    128.63 o 
   6   2  12      155.12      135.49    137.30 o 
   7   2  12       81.66      108.44    138.88 o 
   8   2  12      741.19      753.95    193.90 o 
   9   2  12        9.14      -19.37    134.14 o 
  10   2  12      716.64      964.95    170.47 o 
  11   2  12      136.10      113.96    242.93 o 
  12   2  12      202.01      135.91    147.93 o 
 -20   3  12     3152.83     3277.66    210.42 o 
 -19   3  12     2193.63     2335.46    186.36 o 
 -18   3  12     4901.51     4924.92    230.06 o 
 -17   3  12     1734.78     2111.42    177.64 o 
 -16   3  12     5755.70     5663.07    237.24 o 
 -15   3  12      984.95     1391.05    155.73 o 
 -14   3  12     4559.44     4493.49    210.91 o 
 -13   3  12     1892.91     2224.18    239.80 o 
 -12   3  12     4883.83     4641.45    265.04 o 
 -11   3  12     2592.92     2491.97    215.99 o 
 -10   3  12     1887.09     1993.62    205.93 o 
  -9   3  12     2084.70     2152.10    146.66 o 
  -8   3  12     1903.46     1935.04    147.91 o 
  -7   3  12     1026.33     1118.52    126.50 o 
  -6   3  12     2056.54     2283.95    154.58 o 
  -5   3  12     4434.00     4232.21    208.93 o 
  -4   3  12     1967.61     2384.21    158.52 o 
  -3   3  12     2360.06     2565.10    159.52 o 
  -2   3  12     2341.27     2559.24    161.34 o 
  -1   3  12     2230.29     2372.72    159.87 o 
   0   3  12     1060.06     1349.80    140.13 o 
   1   3  12     1675.49     1858.57    149.53 o 
   2   3  12     1350.39     1551.51    149.39 o 
   3   3  12     4101.52     3996.34    221.95 o 
   4   3  12       98.01      407.60    146.56 o 
   5   3  12     4403.79     4557.53    247.89 o 
   6   3  12      139.44      361.94    142.54 o 
   7   3  12     3552.02     3691.99    317.26 o 
   8   3  12      329.58      695.32    171.13 o 
   9   3  12     4997.15     4576.43    253.27 o 
 -13   4  12     3273.27     3443.52    207.46 o 
 -12   4  12     1883.62     2071.52    178.79 o 
 -11   4  12     3397.59     3445.15    207.42 o 
 -10   4  12     1383.25     1463.17    155.08 o 
  -9   4  12     4406.61     4297.73    217.63 o 
  -8   4  12     2511.76     2660.54    186.59 o 
  -7   4  12     3631.23     3437.17    200.47 o 
  -6   4  12     2603.62     2612.92    186.97 o 
  -5   4  12     3082.09     3122.59    153.02 o 
  -4   4  12     3428.34     3413.07    157.38 o 
  -3   4  12     1469.13     1878.66    156.92 o 
  -2   4  12     3216.64     3129.85    181.23 o 
  -1   4  12      578.02      970.96    138.06 o 
   0   4  12     4358.53     4144.94    203.47 o 
   1   4  12     1421.26     1498.57    185.73 o 
   2   4  12      920.60     1031.72    149.48 o 
 -19   1  13       89.73      308.00    196.12 o 
 -18   1  13     2061.58     2238.43    259.75 o 
 -17   1  13      195.30      362.77    197.16 o 
 -16   1  13     1927.84     2188.23    172.64 o 
 -15   1  13      930.82      873.97    141.43 o 
 -14   1  13     2181.32     2267.72    171.58 o 
 -13   1  13      920.64      939.92    139.91 o 
 -12   1  13     2572.48     2668.66    180.07 o 
 -11   1  13      889.64     1221.47    147.62 o 
 -10   1  13     3147.99     2927.68    182.53 o 
  -9   1  13      406.69      763.62    136.11 o 
  -8   1  13     6167.87     5899.79    232.11 o 
  -7   1  13     1402.10     1680.07    156.15 o 
  -6   1  13     4294.33     4188.34    202.37 o 
  -5   1  13      201.48      439.57    190.77 o 
  -4   1  13     2676.49     2708.86    185.51 o 
  -3   1  13     1083.79     1178.84    151.05 o 
  -2   1  13     2133.72     2287.79    178.49 o 
  -1   1  13     1123.51     1281.26    156.99 o 
   0   1  13     1724.36     1943.31    166.17 o 
   1   1  13     3406.87     2978.38    192.63 o 
   2   1  13      750.69     1170.69    157.89 o 
   3   1  13     1387.57     1482.24    165.97 o 
   4   1  13     1223.08     1342.31    172.33 o 
   5   1  13      987.37     1189.28    163.85 o 
   6   1  13     2236.99     2251.07    194.25 o 
   7   1  13     1553.44     1697.81    192.10 o 
 -16   2  13       63.17      362.11    163.47 o 
 -15   2  13     4613.82     4476.66    257.07 o 
 -14   2  13     1346.76     1622.02    187.59 o 
 -13   2  13     7367.79     7043.78    303.70 o 
 -12   2  13      342.89      916.06    141.81 o 
 -11   2  13     6963.62     6595.71    249.79 o 
 -10   2  13     1498.96     1971.28    168.23 o 
  -9   2  13     5048.32     5232.78    228.66 o 
  -8   2  13      686.52     1136.28    148.43 o 
  -7   2  13     3799.27     3846.80    202.81 o 
  -6   2  13     1277.42     1508.37    182.43 o 
  -5   2  13     2616.31     2864.72    191.57 o 
  -4   2  13      559.67      692.85    138.71 o 
  -3   2  13     1414.53     1801.76    168.43 o 
  -2   2  13     1584.61     1622.97    166.38 o 
  -1   2  13     1866.69     2324.12    182.95 o 
   0   2  13      827.02     1298.24    157.66 o 
   1   2  13     2603.32     2975.48    203.10 o 
   2   2  13     3617.11     3811.60    220.35 o 
   3   2  13     4126.09     4473.71    234.26 o 
   4   2  13     2947.70     3286.63    215.24 o 
                                                 
